# Supplementary material for: Comparison of methanol fixation versus cryopreservation of the placenta for metabolomics analysis
Source: Sci Rep. 2023 Mar 11;13:4063. doi: 10.1038/s41598-023-31287-3 (PMC10008642; doi:10.1038/s41598-023-31287-3)
Supplement: Supplementary file 2 — Supplementary Table S2. [file 41598_2023_31287_MOESM2_ESM.xlsx]

## Sheet: gee_coefs_QRimp_nocontam_output
Supplemental Table 2. Effect of sample type and methanol fixation time on metabolite intensity.
Merged Idx	Feature or Formula	Compound Name	Super Class	Main Class	Sub Class	Sample Type		Methanol Soak Time
						β (95% CI)a	p-valueFDR	β (95% CI)b	p-valueFDR
Significantly Increasing Time Effect/Significant Tissue Effect (N=340)
neg_105	UNK_588.1328@2.959					-3.75 (-4.34, -3.16)	0	0.98 (0.81, 1.15)	0
neg_1243	C10H14N2O6_2.782					-4.55 (-4.98, -4.12)	0	0.82 (0.56, 1.09)	1.52408e-08
pos_1371	UNK_532.2498@3.462					-4.90 (-5.24, -4.56)	0	0.73 (0.33, 1.13)	0.00264624
pos_118	Asp-Leu	Asp-Leu	Organic acids and derivatives	Amino acids and peptides	Dipeptides	-4.84 (-5.53, -4.14)	0	0.71 (0.52, 0.91)	2.62669e-11
neg_1313	UNK_532.2494@3.461					-4.97 (-5.36, -4.57)	0	0.70 (0.35, 1.06)	0.000962409
pos_1366	C5H5N5O_3.105					-4.04 (-4.29, -3.80)	0	0.70 (0.54, 0.86)	0
neg_106	UNK_572.1372@3.002					-4.46 (-4.53, -4.39)	0	0.66 (0.42, 0.91)	1.52657e-06
neg_1321	UNK_564.1101@3.568					-4.64 (-4.98, -4.30)	0	0.65 (0.33, 0.97)	0.000820746
pos_1334	UNK_461.0843@3.002					-4.42 (-4.47, -4.36)	0	0.62 (0.44, 0.80)	2.7418e-10
neg_1284	UNK_628.139@3.107					-3.88 (-4.18, -3.59)	0	0.62 (0.55, 0.69)	0
neg_1282	UNK_612.1441@3.111					-4.14 (-4.22, -4.05)	0	0.61 (0.47, 0.75)	0
pos_1410	UNK_629.338@3.737					-3.67 (-4.30, -3.03)	0	0.58 (0.52, 0.65)	0
neg_1450	UNK_529.2742@5.582					-4.58 (-4.85, -4.30)	0	0.58 (0.31, 0.86)	0.000325656
pos_1215	UNK_549.1111@2.899					-5.15 (-5.63, -4.66)	0	0.58 (0.25, 0.90)	0.00383048
neg_1301	UNK_603.1333@3.319					-4.07 (-4.53, -3.61)	0	0.57 (0.25, 0.90)	0.00431703
pos_1375	UNK_644.2655@3.8					-5.03 (-5.18, -4.87)	0	0.57 (0.29, 0.86)	0.000784914
pos_1568	UNK_685.328@4.926					-4.82 (-4.99, -4.65)	0	0.57 (0.14, 1.00)	0.0459348
pos_1339	UNK_461.0949@3.111					-4.45 (-4.71, -4.18)	0	0.56 (0.45, 0.68)	0
pos_1650	UNK_773.3916@5.527					-5.21 (-5.63, -4.80)	0	0.56 (0.30, 0.82)	0.000347732
neg_1293	UNK_391.0894@3.222					-4.55 (-4.88, -4.22)	0	0.55 (0.25, 0.85)	0.00258638
pos_1361	C4H5N3O_2.955					-3.61 (-3.95, -3.28)	0	0.55 (0.22, 0.89)	0.00748972
pos_1301	C15H25N3O8_3.955					-4.13 (-4.28, -3.97)	0	0.55 (0.36, 0.74)	2.496e-07
pos_117	C12H15NO4_3.092					-5.47 (-5.87, -5.07)	0	0.55 (0.17, 0.94)	0.0269467
neg_1058	C19H18N4O7_0.677					-4.29 (-5.14, -3.44)	0	0.55 (0.29, 0.81)	0.000416667
neg_1292	UNK_596.1491@3.188					-4.43 (-4.49, -4.37)	0	0.55 (0.42, 0.67)	0
pos_1331	UNK_377.0739@2.828					-4.53 (-4.90, -4.16)	0	0.54 (0.36, 0.72)	6.95429e-08
pos_1367	UNK_573.1223@3.134					-4.29 (-4.44, -4.15)	0	0.54 (0.27, 0.80)	0.000737973
pos_1409	UNK_516.2545@3.737					-3.93 (-4.69, -3.18)	0	0.52 (0.48, 0.56)	0
neg_2014	UNK_356.2393@9.958					-2.99 (-3.90, -2.07)	1.96046e-10	0.52 (0.28, 0.75)	0.000239141
neg_1431	UNK_873.4081@5.408					-4.77 (-4.90, -4.64)	0	0.52 (0.26, 0.77)	0.000847304
pos_1342	UNK_325.1385@3.169					-5.64 (-6.64, -4.63)	0	0.51 (0.33, 0.69)	4.02727e-07
pos_1359	UNK_242.0404@2.875					-5.42 (-5.77, -5.07)	0	0.51 (0.34, 0.69)	2.08677e-07
neg_112	UNK_573.1223@3.138					-4.36 (-4.44, -4.28)	0	0.51 (0.25, 0.77)	0.000993722
neg_101	UNK_377.0737@2.83					-4.40 (-4.53, -4.26)	0	0.51 (0.31, 0.71)	1.08815e-05
pos_1605	UNK_460.2471@5.09					-4.67 (-5.74, -3.60)	0	0.51 (0.28, 0.74)	0.000145329
neg_1335	UNK_728.4064@3.732					-3.68 (-4.02, -3.35)	0	0.50 (0.47, 0.54)	0
pos_1704	UNK_1181.6125@5.745					-2.90 (-3.42, -2.38)	0	0.50 (0.34, 0.66)	2.7821e-08
neg_9	UNK_129.043@0.656					-5.56 (-6.80, -4.32)	0	0.50 (0.14, 0.86)	0.0329173
neg_2427	UNK_631.3938@10.792					-4.49 (-4.83, -4.15)	0	0.50 (0.27, 0.72)	0.000182282
pos_1638	UNK_873.4076@5.417					-4.93 (-5.21, -4.66)	0	0.49 (0.26, 0.72)	0.000354038
neg_103	UNK_666.1192@2.895					-4.17 (-4.67, -3.67)	0	0.49 (0.48, 0.50)	0
pos_1370	C14H23N3O6_3.404					-4.73 (-5.20, -4.26)	0	0.49 (0.25, 0.73)	0.000778615
pos_1374	UNK_418.2067@3.751					-4.54 (-4.97, -4.10)	0	0.48 (0.20, 0.76)	0.00521168
pos_1369	C14H23N3O6_3.287					-4.90 (-5.55, -4.24)	0	0.48 (0.25, 0.71)	0.00060611
neg_1385	UNK_1248.584@4.32					-4.44 (-4.79, -4.10)	0	0.48 (0.26, 0.70)	0.000292348
pos_2000	UNK_648.6643@7.242					-5.64 (-5.99, -5.30)	0	0.47 (0.36, 0.58)	0
pos_1411	UNK_728.4083@3.737					-3.70 (-3.98, -3.43)	0	0.47 (0.37, 0.56)	0
pos_1340	C11H15N5O5_3.122					-4.98 (-5.93, -4.04)	0	0.47 (0.26, 0.67)	9.05538e-05
neg_1189	UNK_463.2474@2.045					-6.47 (-7.33, -5.62)	0	0.46 (0.15, 0.77)	0.0184808
neg_1286	UNK_281.0664@3.1					-4.71 (-4.81, -4.61)	0	0.46 (0.40, 0.52)	0
neg_3029	UNK_753.4751@11.415					-5.35 (-6.31, -4.39)	0	0.45 (0.40, 0.50)	0
pos_1540	UNK_255.1086@4.648					-4.74 (-5.26, -4.22)	0	0.45 (0.38, 0.52)	0
neg_1642	UNK_568.3215@6.867					-4.65 (-4.93, -4.37)	0	0.45 (0.28, 0.61)	1.07372e-06
neg_117	UNK_603.286@3.634					-5.32 (-5.78, -4.86)	0	0.44 (0.16, 0.72)	0.0144531
pos_1590	UNK_1212.6722@5.194					-4.52 (-4.87, -4.16)	0	0.44 (0.23, 0.65)	0.000562659
neg_95	UNK_819.2531@2.517					-5.98 (-6.12, -5.85)	0	0.44 (0.11, 0.76)	0.0401591
neg_107	UNK_667.1028@2.99					-4.13 (-4.65, -3.60)	0	0.43 (0.31, 0.56)	3.94007e-10
neg_1229	UNK_804.2422@2.518					-6.24 (-6.52, -5.95)	0	0.43 (0.25, 0.61)	5.08308e-05
pos_1373	UNK_603.2865@3.637					-5.19 (-5.57, -4.81)	0	0.42 (0.17, 0.67)	0.00661074
pos_1855	UNK_916.9474@6.069					-4.83 (-5.43, -4.23)	0	0.42 (0.27, 0.58)	1.25225e-06
pos_134	C16H24O10_5.258					-4.52 (-4.63, -4.41)	0	0.42 (0.31, 0.54)	1.28218e-11
neg_1312	UNK_642.1547@3.461					-4.51 (-5.00, -4.03)	0	0.42 (0.19, 0.66)	0.00336338
neg_1424	C12H16O6_5.255					-4.50 (-4.61, -4.38)	0	0.42 (0.31, 0.52)	3.40871e-13
neg_1240	UNK_549.1105@2.899					-4.63 (-4.80, -4.47)	0	0.42 (0.14, 0.69)	0.0172386
neg_94	UNK_826.2241@2.517					-5.95 (-6.34, -5.56)	0	0.41 (0.18, 0.63)	0.0029688
neg_1339	UNK_473.2596@3.857					-4.24 (-4.51, -3.97)	0	0.41 (0.23, 0.59)	0.000109083
pos_1593	C12H10N4O2_5.258					-4.33 (-4.60, -4.07)	0	0.41 (0.33, 0.49)	0
neg_1563	UNK_450.2116@5.995					-4.13 (-4.32, -3.94)	0	0.40 (0.33, 0.48)	0
neg_576	C45H84NO12P_12.152					-0.66 (-0.80, -0.53)	0	0.40 (0.18, 0.63)	0.00359181
neg_134	C16H24O10_5.255					-4.51 (-4.61, -4.40)	0	0.40 (0.31, 0.50)	4.1803e-15
pos_2102	C27H56O14P2_8.124					-5.12 (-5.80, -4.44)	0	0.40 (0.20, 0.60)	0.000711757
pos_1179	C11H18N2O7_2.471					-4.01 (-4.65, -3.38)	0	0.40 (0.17, 0.62)	0.0046312
pos_1364	UNK_667.0969@2.987					-3.85 (-4.16, -3.54)	0	0.39 (0.33, 0.45)	0
pos_1368	UNK_589.1173@3.148					-4.21 (-4.24, -4.17)	0	0.39 (0.23, 0.55)	2.22754e-05
pos_1261	UNK_84.9991@3.483					-4.89 (-5.00, -4.79)	0	0.39 (0.28, 0.50)	8.18312e-11
pos_1239	C6H7N5_3.249					-4.36 (-4.77, -3.95)	0	0.39 (0.19, 0.59)	0.00160242
pos_2107	UNK_993.4624@8.095					-4.25 (-4.65, -3.86)	0	0.39 (0.27, 0.51)	8.00996e-09
pos_2058	UNK_894.3938@7.696					-4.26 (-4.62, -3.89)	0	0.39 (0.30, 0.48)	4.1803e-15
neg_172	UNK_444.2359@8.748					-4.25 (-4.50, -4.01)	0	0.38 (0.28, 0.49)	2.62462e-11
pos_1319	UNK_413.9007@4.241					-5.90 (-6.07, -5.73)	0	0.38 (0.10, 0.66)	0.0384722
neg_98	UNK_643.0924@2.752					-4.27 (-4.44, -4.10)	0	0.38 (0.24, 0.51)	5.37799e-07
pos_2095	UNK_665.9781@8.127					-5.26 (-6.38, -4.13)	0	0.37 (0.14, 0.61)	0.0131438
pos_1264	C5H9Cl2N3O2_3.521					-5.29 (-5.44, -5.15)	0	0.37 (0.24, 0.50)	3.59451e-07
neg_1205	UNK_628.1138@2.421					-4.61 (-5.36, -3.85)	0	0.37 (0.10, 0.64)	0.0404465
neg_1323	UNK_642.145@3.613					-4.08 (-4.44, -3.72)	0	0.37 (0.15, 0.58)	0.00579365
pos_14	UNK_337.0681@0.734					-3.72 (-3.94, -3.50)	0	0.37 (0.24, 0.49)	9.11781e-08
neg_1364	UNK_127.0092@4.395					-5.14 (-5.51, -4.78)	0	0.37 (0.17, 0.57)	0.002355
neg_1714	UNK_872.4137@7.695					-4.33 (-4.79, -3.86)	0	0.37 (0.25, 0.48)	6.99014e-09
pos_1720	UNK_752.4063@5.876					-4.47 (-5.33, -3.61)	0	0.37 (0.18, 0.55)	0.00121046
pos_1562	UNK_785.4268@4.915					-3.81 (-4.13, -3.50)	0	0.37 (0.28, 0.45)	1.20393e-14
neg_1625	UNK_2177.1865@6.716					-5.29 (-5.50, -5.09)	0	0.37 (0.20, 0.53)	0.000104425
neg_412	UNK_871.5551@13.215					-5.57 (-6.64, -4.50)	0	0.37 (0.17, 0.56)	0.00160242
neg_84	C4H4N2O2_2.432					-4.11 (-4.26, -3.96)	0	0.37 (0.26, 0.47)	9.84828e-10
neg_1999	UNK_670.4623@9.848					-3.47 (-3.61, -3.33)	0	0.36 (0.21, 0.52)	7.23381e-05
neg_1208	UNK_606.1322@2.42					-5.46 (-5.77, -5.15)	0	0.36 (0.34, 0.38)	0
neg_1983	C20H30O5_9.778					-2.53 (-3.15, -1.92)	8.84496e-16	0.36 (0.17, 0.55)	0.00235557
neg_1341	C15H25N3O8_3.954					-4.69 (-5.07, -4.32)	0	0.36 (0.15, 0.56)	0.00516368
neg_1039	UNK_517.2291@0.723					-3.99 (-4.70, -3.27)	0	0.35 (0.24, 0.47)	1.26365e-08
pos_1998	UNK_575.33@7.266					-4.91 (-5.15, -4.66)	0	0.35 (0.12, 0.58)	0.0171868
neg_1584	UNK_696.38@6.313					-4.86 (-5.25, -4.47)	0	0.35 (0.17, 0.53)	0.0013163
pos_1326	UNK_704.3589@4.224					-6.28 (-6.53, -6.03)	0	0.35 (0.10, 0.59)	0.0297698
neg_102	UNK_682.1148@2.895					-4.46 (-4.88, -4.05)	0	0.35 (0.27, 0.43)	4.1803e-15
pos_2652	C20H37NO4_10.368					-6.52 (-6.65, -6.39)	0	0.35 (0.17, 0.52)	0.00137131
pos_1699	UNK_564.5975@5.709					-4.90 (-5.32, -4.48)	0	0.34 (0.27, 0.42)	0
neg_2015	C12H18O3_9.964					-3.65 (-4.33, -2.96)	0	0.34 (0.25, 0.44)	1.61538e-11
pos_131	Glu-Phe	Glu-Phe	Organic acids and derivatives	Amino acids and peptides	Dipeptides	-4.29 (-4.56, -4.01)	0	0.34 (0.17, 0.52)	0.0011418
neg_1251	UNK_550.0933@2.972					-4.75 (-4.85, -4.66)	0	0.34 (0.17, 0.51)	0.000795825
pos_180	UNK_872.4117@7.696					-4.21 (-4.69, -3.73)	0	0.34 (0.20, 0.48)	5.56633e-05
pos_1592	UNK_402.1357@5.259					-4.59 (-5.31, -3.87)	0	0.34 (0.29, 0.39)	0
neg_1176	UNK_201.0637@1.911					-3.70 (-4.27, -3.13)	0	0.34 (0.13, 0.55)	0.0089525
pos_1591	C16H29N3O6_5.186					-4.66 (-5.03, -4.28)	0	0.33 (0.14, 0.53)	0.0044747
pos_1636	C16H22O10_5.354					-4.23 (-4.50, -3.95)	0	0.33 (0.22, 0.44)	3.994e-08
pos_1496	UNK_110.9784@4.4					-5.04 (-5.36, -4.72)	0	0.33 (0.13, 0.54)	0.00996056
pos_1495	UNK_152.9885@4.4					-5.02 (-5.36, -4.69)	0	0.33 (0.11, 0.55)	0.0194633
pos_1989	UNK_568.3585@7.021					-5.39 (-5.55, -5.23)	0	0.33 (0.16, 0.49)	0.000737973
neg_1259	UNK_443.0808@2.989					-3.47 (-3.63, -3.32)	0	0.32 (0.26, 0.39)	0
pos_1381	C14H25N3O6_4.219					-4.75 (-4.99, -4.52)	0	0.32 (0.10, 0.55)	0.0287003
neg_1352	UNK_914.3988@4.069					-4.64 (-4.94, -4.35)	0	0.32 (0.16, 0.49)	0.000847803
pos_1858	C21H25N3O6S_6.171					-4.96 (-5.17, -4.75)	0	0.32 (0.08, 0.57)	0.0478181
pos_1939	UNK_725.7293@6.744					-5.50 (-5.73, -5.26)	0	0.32 (0.16, 0.48)	0.000891305
pos_1958	UNK_1089.0977@6.744					-5.38 (-5.59, -5.16)	0	0.32 (0.22, 0.41)	4.36294e-09
pos_2002	UNK_1055.5876@7.321					-4.46 (-4.66, -4.26)	0	0.31 (0.08, 0.55)	0.0418922
pos_1376	UNK_473.2602@3.864					-4.38 (-4.72, -4.04)	0	0.31 (0.08, 0.55)	0.0398685
neg_1586	UNK_1156.5981@6.29					-4.42 (-5.26, -3.57)	0	0.31 (0.21, 0.42)	6.70229e-08
pos_1335	UNK_319.089@2.967					-4.31 (-4.69, -3.93)	0	0.31 (0.15, 0.47)	0.000993821
neg_1288	UNK_363.0969@3.157					-4.96 (-5.10, -4.82)	0	0.31 (0.21, 0.41)	2.54292e-08
pos_2001	UNK_648.9992@7.242					-5.49 (-5.84, -5.13)	0	0.31 (0.16, 0.46)	0.000847304
neg_88	C30H28O7_2.518					-5.56 (-5.79, -5.33)	0	0.31 (0.16, 0.45)	0.000328039
neg_749	UNK_356.1137@0.669					-5.14 (-5.35, -4.93)	0	0.31 (0.14, 0.47)	0.00238453
neg_1588	UNK_549.2794@6.378					-4.77 (-5.27, -4.26)	0	0.31 (0.10, 0.51)	0.0210785
pos_6226	UNK_602.5253@16.831					-1.62 (-2.96, -0.29)	0.0173305	0.31 (0.23, 0.38)	5.17968e-13
pos_1497	UNK_170.9991@4.399					-5.01 (-5.36, -4.67)	0	0.31 (0.11, 0.51)	0.0159007
neg_427	C18H32O3_10.516					-3.47 (-3.69, -3.26)	0	0.31 (0.17, 0.44)	0.00011521
pos_1328	C15H27N3O6_4.308					-4.44 (-4.84, -4.05)	0	0.30 (0.10, 0.50)	0.0171133
neg_755	UNK_306.0477@0.723					-5.04 (-5.32, -4.77)	0	0.30 (0.09, 0.51)	0.0259567
neg_1302	UNK_356.1695@3.371					-4.67 (-4.83, -4.51)	0	0.30 (0.22, 0.39)	2.62669e-11
pos_1588	C15H27N3O6_5.046					-4.81 (-5.33, -4.29)	0	0.30 (0.10, 0.50)	0.0207485
pos_1612	C15H29N3O5_5.224					-5.50 (-6.09, -4.90)	0	0.30 (0.12, 0.49)	0.00983379
neg_838	UNK_310.0713@0.679					-4.82 (-5.76, -3.88)	0	0.30 (0.12, 0.48)	0.00672606
neg_1062	UNK_576.1887@0.663					-3.86 (-4.34, -3.37)	0	0.29 (0.16, 0.43)	0.000224358
neg_1299	UNK_399.1754@3.258					-4.65 (-4.91, -4.40)	0	0.29 (0.24, 0.34)	0
neg_1295	UNK_934.1647@3.227					-4.02 (-4.37, -3.67)	0	0.29 (0.11, 0.47)	0.00853634
pos_1294	UNK_1192.644@3.906					-5.35 (-5.54, -5.17)	0	0.29 (0.07, 0.51)	0.0478961
neg_1260	C25H21N3O9S2_3.031					-4.02 (-4.37, -3.68)	0	0.29 (0.25, 0.32)	0
neg_1640	UNK_773.345@6.84					-4.07 (-4.76, -3.39)	0	0.28 (0.16, 0.41)	8.86716e-05
pos_3593	UNK_2125.969@10.162					-4.87 (-5.36, -4.38)	0	0.28 (0.26, 0.30)	0
pos_2116	UNK_971.4793@8.096					-4.39 (-4.70, -4.09)	0	0.28 (0.21, 0.35)	6.85781e-14
neg_1093	UNK_837.2164@0.719					-3.18 (-3.35, -3.02)	0	0.28 (0.07, 0.49)	0.0429037
pos_3397	UNK_298.2296@9.178					-5.33 (-5.95, -4.71)	0	0.28 (0.08, 0.47)	0.0290486
pos_1965	UNK_795.3261@6.842					-4.50 (-4.68, -4.31)	0	0.28 (0.12, 0.43)	0.00360046
neg_1258	UNK_532.0483@2.913					-3.88 (-4.20, -3.56)	0	0.28 (0.12, 0.44)	0.00506256
pos_1330	C20H30N4O5_4.285					-5.10 (-5.39, -4.82)	0	0.28 (0.10, 0.45)	0.0147547
pos_1992	UNK_1474.2715@7.088					-5.74 (-5.77, -5.71)	0	0.27 (0.08, 0.47)	0.0278548
neg_1964	C20H30O5_9.383					-2.31 (-2.97, -1.65)	9.51456e-12	0.27 (0.11, 0.44)	0.00912914
neg_1206	UNK_226.0243@2.432					-4.20 (-4.54, -3.86)	0	0.27 (0.20, 0.35)	3.12586e-11
neg_1415	UNK_443.238@5.036					-5.06 (-5.48, -4.64)	0	0.27 (0.21, 0.34)	2.7722e-14
pos_1488	C10H20N2O3S2_4.39					-4.65 (-4.91, -4.38)	0	0.27 (0.09, 0.45)	0.0192122
pos_1732	UNK_729.4011@6.031					-5.16 (-5.43, -4.89)	0	0.27 (0.12, 0.42)	0.00446169
neg_1396	UNK_1042.5651@4.663					-4.35 (-4.94, -3.77)	0	0.27 (0.21, 0.32)	0
pos_1521	C15H29N7O6_4.521					-5.63 (-6.11, -5.16)	0	0.26 (0.16, 0.37)	1.6555e-05
neg_1322	C12H17N5O5_3.55					-4.78 (-5.02, -4.55)	0	0.26 (0.07, 0.46)	0.0402183
neg_77	Uridine	Uridine	Nucleic acids	Pyrimidines	Pyrimidine ribonucleosides	-4.19 (-4.48, -3.90)	0	0.26 (0.08, 0.44)	0.0247539
pos_2771	UNK_376.2593@11.276					-6.10 (-6.85, -5.36)	0	0.26 (0.09, 0.43)	0.0181252
pos_1487	C15H20N6O8_4.39					-4.63 (-4.85, -4.40)	0	0.26 (0.07, 0.46)	0.0437174
neg_100	Xanthosine	Xanthosine	Nucleic acids	Purines	Purine ribonucleosides	-4.92 (-5.04, -4.81)	0	0.26 (0.15, 0.37)	2.44716e-05
neg_1600	UNK_1027.5555@6.576					-4.69 (-4.77, -4.61)	0	0.26 (0.08, 0.43)	0.0218342
neg_1247	C5H4N4O2_2.855					-4.90 (-4.98, -4.83)	0	0.26 (0.16, 0.36)	7.53008e-06
neg_1425	UNK_444.1259@5.258					-4.52 (-4.89, -4.15)	0	0.26 (0.09, 0.42)	0.0122195
neg_1457	UNK_810.4582@5.737					-4.91 (-5.15, -4.67)	0	0.26 (0.12, 0.39)	0.0019442
pos_975	UNK_384.1292@0.728					-4.25 (-5.34, -3.16)	2.05981e-14	0.26 (0.21, 0.30)	0
pos_1186	UNK_558.1452@2.519					-4.49 (-4.67, -4.30)	0	0.26 (0.13, 0.38)	0.000406565
pos_1477	UNK_623.6463@4.375					-5.47 (-5.70, -5.24)	0	0.25 (0.20, 0.30)	0
pos_1117	C6H6N2O_1.36					-4.93 (-4.97, -4.89)	0	0.25 (0.09, 0.41)	0.0123601
neg_1574	UNK_600.3591@6.115					-4.16 (-4.30, -4.01)	0	0.25 (0.07, 0.44)	0.0402183
pos_3226	C27H42O4_9.533					-4.99 (-5.26, -4.72)	0	0.25 (0.12, 0.38)	0.00139613
neg_1585	UNK_1106.6073@6.296					-4.86 (-5.09, -4.62)	0	0.25 (0.13, 0.37)	0.000451644
pos_1721	UNK_450.2122@5.999					-4.35 (-4.85, -3.85)	0	0.25 (0.10, 0.40)	0.00708469
neg_1923	UNK_442.2721@9.29					-4.97 (-5.06, -4.89)	0	0.25 (0.09, 0.42)	0.0168698
neg_1568	UNK_729.4015@6.015					-5.25 (-5.55, -4.95)	0	0.25 (0.17, 0.34)	1.67179e-07
neg_92	UNK_294.0774@2.518					-4.42 (-4.67, -4.16)	0	0.25 (0.15, 0.35)	1.6555e-05
neg_136	UNK_378.1427@5.361					-5.49 (-6.94, -4.05)	1.06331e-13	0.25 (0.07, 0.42)	0.0308429
pos_1705	UNK_582.3492@5.745					-4.79 (-4.89, -4.68)	0	0.25 (0.11, 0.38)	0.00276277
pos_967	UNK_359.0499@0.743					-4.24 (-4.45, -4.02)	0	0.25 (0.11, 0.38)	0.00321458
neg_1032	UNK_365.1136@0.696					-2.86 (-3.16, -2.55)	0	0.24 (0.11, 0.38)	0.00278868
pos_1118	C5H5N_1.345					-4.87 (-4.88, -4.86)	0	0.24 (0.09, 0.39)	0.00867934
pos_1856	UNK_838.3336@6.07					-4.46 (-4.81, -4.10)	0	0.24 (0.12, 0.36)	0.00085019
neg_1015	UNK_778.2208@0.717					-2.82 (-3.43, -2.22)	0	0.24 (0.18, 0.30)	1.46094e-12
pos_1534	C18H36N6O4_4.574					-4.82 (-5.05, -4.58)	0	0.24 (0.20, 0.28)	0
pos_1290	C17H32N4O5_3.861					-4.92 (-5.01, -4.83)	0	0.24 (0.07, 0.41)	0.0314851
neg_1000	UNK_458.145@0.667					-2.77 (-2.84, -2.70)	0	0.24 (0.18, 0.30)	4.53243e-13
neg_2345	C26H49O9P_12.237					-4.10 (-5.68, -2.51)	4.46664e-07	0.24 (0.22, 0.25)	0
neg_1476	UNK_712.3284@5.872					-4.58 (-4.80, -4.36)	0	0.23 (0.22, 0.24)	0
pos_1688	UNK_473.2851@5.705					-5.13 (-5.90, -4.36)	0	0.23 (0.16, 0.31)	3.72804e-09
pos_1232	C4H6O4_3.154					-4.84 (-4.94, -4.75)	0	0.23 (0.20, 0.27)	0
neg_1234	UNK_377.0737@2.578					-4.88 (-5.09, -4.66)	0	0.23 (0.20, 0.26)	0
neg_1254	UNK_629.3598@3.034					-5.52 (-5.74, -5.29)	0	0.23 (0.10, 0.36)	0.00309344
neg_1370	UNK_687.3702@4.497					-5.21 (-5.45, -4.97)	0	0.23 (0.11, 0.35)	0.00229649
neg_1060	UNK_1026.2972@0.722					-4.36 (-4.69, -4.03)	0	0.23 (0.06, 0.40)	0.0474976
neg_1289	C10H19NO2S2_3.159					-5.04 (-5.08, -5.00)	0	0.23 (0.15, 0.31)	6.53792e-07
pos_1500	C9H11NO2_4.443					-4.75 (-4.94, -4.56)	0	0.23 (0.09, 0.36)	0.00715792
neg_1374	C15H20N6O8_4.388					-4.44 (-4.53, -4.36)	0	0.23 (0.06, 0.39)	0.0363841
neg_1119	UNK_334.1013@1.145					-3.87 (-3.91, -3.83)	0	0.23 (0.14, 0.31)	3.34925e-06
neg_125	gamma-Glutamylleucine	gamma-Glutamylleucine	Organic acids and derivatives	Amino acids and peptides	Dipeptides	-4.77 (-4.82, -4.73)	0	0.22 (0.09, 0.36)	0.00800289
pos_2098	C9H7NO2_8.038					-5.31 (-5.90, -4.72)	0	0.22 (0.06, 0.38)	0.0366988
pos_2573	UNK_532.265@9.178					-6.39 (-7.12, -5.66)	0	0.22 (0.09, 0.36)	0.00796785
pos_78	C5H4N4O_1.402					-4.80 (-5.10, -4.50)	0	0.22 (0.07, 0.37)	0.0181464
pos_1187	UNK_109.0278@2.514					-4.38 (-4.47, -4.29)	0	0.22 (0.09, 0.35)	0.00477958
neg_1084	UNK_608.1932@0.721					-3.29 (-3.49, -3.08)	0	0.22 (0.10, 0.34)	0.00401195
neg_2056	UNK_655.4266@9.518					-4.35 (-4.41, -4.28)	0	0.22 (0.08, 0.36)	0.0127097
pos_1733	UNK_589.2588@5.914					-4.37 (-4.95, -3.78)	0	0.22 (0.06, 0.37)	0.0294297
pos_1289	UNK_538.3223@3.823					-4.97 (-5.05, -4.89)	0	0.21 (0.15, 0.27)	1.07866e-09
neg_848	UNK_186.0505@0.719					-3.80 (-3.86, -3.73)	0	0.21 (0.15, 0.27)	1.11948e-09
neg_1736	UNK_1086.5083@7.782					-4.53 (-5.15, -3.91)	0	0.21 (0.07, 0.35)	0.0189636
pos_102	UNK_119.0123@2.514					-4.73 (-4.85, -4.61)	0	0.21 (0.12, 0.30)	2.90362e-05
neg_1283	C4H9NO4_3.158					-5.05 (-5.06, -5.03)	0	0.21 (0.13, 0.28)	6.22313e-07
pos_119	C10H7NO4_4.212					-4.55 (-5.14, -3.97)	0	0.21 (0.12, 0.29)	4.62889e-05
neg_83	C10H15N2O9P_2.422					-4.46 (-4.78, -4.15)	0	0.21 (0.12, 0.29)	5.99963e-05
pos_996	C11H15N5O4_0.723					-3.47 (-3.88, -3.05)	0	0.21 (0.09, 0.33)	0.00574632
neg_1756	UNK_971.4817@8.096					-4.56 (-5.11, -4.01)	0	0.21 (0.05, 0.36)	0.0435734
neg_1326	UNK_313.0925@3.706					-4.94 (-5.16, -4.72)	0	0.20 (0.08, 0.32)	0.00645705
pos_3761	UNK_694.5024@12.172					-5.00 (-5.48, -4.51)	0	0.20 (0.06, 0.35)	0.0345459
neg_1559	UNK_1195.5846@5.972					-5.24 (-5.62, -4.86)	0	0.20 (0.05, 0.35)	0.0369205
pos_1296	UNK_481.3013@3.922					-4.98 (-5.12, -4.84)	0	0.20 (0.13, 0.28)	1.72828e-06
neg_1038	UNK_575.1885@0.72					-3.40 (-3.75, -3.04)	0	0.20 (0.08, 0.33)	0.0106236
neg_2648	UNK_1097.8212@12.03					-4.38 (-4.67, -4.10)	0	0.20 (0.10, 0.30)	0.000583855
neg_1924	C19H24N4O4_9.352					-5.48 (-6.40, -4.56)	0	0.20 (0.05, 0.35)	0.0405405
pos_3918	C34H67NO4_12.465					-2.71 (-3.38, -2.05)	1.01e-15	0.20 (0.11, 0.29)	0.000190426
pos_108	C10H19NO2S2_3.155					-5.00 (-5.01, -4.99)	0	0.20 (0.16, 0.24)	0
neg_1231	UNK_650.0895@2.461					-4.50 (-4.66, -4.33)	0	0.19 (0.11, 0.27)	2.46526e-05
neg_1081	UNK_384.1423@0.729					-3.58 (-3.73, -3.44)	0	0.19 (0.05, 0.33)	0.0325213
pos_79	Pyroglutamic acid	Pyroglutamic acid	Organoheterocyclic compounds	Pyrroles and derivatives	Pyrroline carboxylic acids	-5.13 (-5.20, -5.06)	0	0.19 (0.06, 0.33)	0.0278548
neg_2587	UNK_597.4096@10.79					-4.63 (-5.00, -4.27)	0	0.19 (0.07, 0.31)	0.0111314
pos_1320	C6H13NO2_4.247					-4.62 (-4.67, -4.57)	0	0.19 (0.05, 0.32)	0.030635
neg_2076	UNK_431.3041@9.974					-4.35 (-4.65, -4.04)	0	0.19 (0.06, 0.31)	0.0202714
neg_1599	UNK_697.3648@6.526					-4.67 (-4.90, -4.44)	0	0.19 (0.08, 0.29)	0.00481991
neg_2021	C27H44O5_9.533					-4.64 (-4.73, -4.56)	0	0.18 (0.06, 0.31)	0.0258899
neg_1227	UNK_67.0066@2.515					-4.38 (-4.82, -3.94)	0	0.18 (0.14, 0.22)	0
pos_1189	C6H6O5_2.519					-3.86 (-4.13, -3.60)	0	0.18 (0.12, 0.25)	3.43252e-07
neg_1136	UNK_109.0273@1.651					-4.69 (-4.92, -4.46)	0	0.18 (0.09, 0.26)	0.000451249
pos_1305	C10H13N5O6_4.003					-5.92 (-6.01, -5.83)	0	0.18 (0.10, 0.25)	5.77855e-05
neg_1430	UNK_244.1412@5.342					-5.04 (-5.09, -4.99)	0	0.18 (0.12, 0.24)	2.47378e-08
neg_297	UNK_448.2593@11.568					-3.95 (-4.66, -3.25)	0	0.18 (0.07, 0.29)	0.00963347
pos_1626	UNK_627.3699@5.313					-4.86 (-5.08, -4.64)	0	0.17 (0.05, 0.30)	0.0261903
neg_1650	UNK_713.4435@7.074					-4.70 (-4.87, -4.52)	0	0.17 (0.06, 0.29)	0.0195743
pos_1202	UNK_602.1506@2.521					-4.27 (-4.42, -4.13)	0	0.17 (0.09, 0.25)	0.000213275
neg_13	C6H14N4O2_0.612					-4.79 (-4.98, -4.60)	0	0.17 (0.04, 0.29)	0.0440847
pos_1185	C12H18O4S2_2.518					-4.03 (-4.23, -3.83)	0	0.17 (0.07, 0.26)	0.0050215
pos_1935	C18H33NO5_6.683					-5.56 (-6.65, -4.48)	0	0.17 (0.11, 0.22)	7.44083e-09
neg_2152	UNK_399.2733@10.45					-4.43 (-4.52, -4.34)	0	0.17 (0.08, 0.25)	0.00160947
pos_2433	UNK_377.2242@10.4					-5.23 (-7.12, -3.33)	6.58629e-08	0.16 (0.07, 0.26)	0.00545282
neg_1226	C6H10O6_2.517					-4.78 (-4.92, -4.63)	0	0.16 (0.08, 0.25)	0.002355
neg_760	UNK_303.0104@0.67					-4.86 (-4.97, -4.76)	0	0.16 (0.09, 0.24)	0.000132772
pos_1566	UNK_262.0625@4.896					-5.14 (-5.47, -4.80)	0	0.16 (0.08, 0.25)	0.00100335
neg_3182	UNK_442.3294@11.703					-2.51 (-2.82, -2.21)	0	0.16 (0.08, 0.25)	0.00182579
neg_853	UNK_220.0601@0.718					-3.84 (-4.82, -2.86)	2.08391e-14	0.16 (0.07, 0.25)	0.00228521
neg_1135	C5H4N4O2_1.668					-4.67 (-4.86, -4.49)	0	0.16 (0.08, 0.25)	0.00201881
neg_1018	UNK_112.0116@0.722					-3.47 (-3.60, -3.35)	0	0.16 (0.12, 0.21)	9.65917e-11
pos_1196	UNK_584.1402@2.522					-3.89 (-4.12, -3.67)	0	0.16 (0.05, 0.27)	0.027034
neg_1409	UNK_499.2636@4.845					-4.37 (-4.48, -4.26)	0	0.16 (0.07, 0.24)	0.00223409
neg_28	UNK_495.1528@0.716					-4.25 (-4.29, -4.21)	0	0.16 (0.06, 0.26)	0.0131438
pos_2003	UNK_557.3787@7.322					-5.99 (-6.55, -5.43)	0	0.15 (0.09, 0.22)	1.32529e-05
pos_2612	UNK_545.2769@10.949					-5.51 (-5.81, -5.21)	0	0.15 (0.05, 0.26)	0.0216834
pos_3596	UNK_505.2492@10.554					-4.07 (-4.37, -3.76)	0	0.15 (0.04, 0.26)	0.0425477
pos_1475	C10H16N2O2_4.619					-5.21 (-5.24, -5.18)	0	0.15 (0.07, 0.23)	0.0032095
pos_2902	UNK_616.2716@11.182					-4.92 (-5.40, -4.43)	0	0.15 (0.12, 0.17)	0
pos_6070	UNK_734.4338@15.612					-2.60 (-3.56, -1.65)	1.0934e-07	0.15 (0.08, 0.22)	0.000568307
neg_1594	UNK_386.1762@6.468					-5.58 (-6.21, -4.96)	0	0.15 (0.08, 0.21)	7.65164e-05
neg_2602	UNK_519.2052@11.78					-3.62 (-4.05, -3.19)	0	0.14 (0.11, 0.18)	2.0457e-11
neg_3167	UNK_1134.7423@11.445					-3.64 (-4.13, -3.15)	0	0.14 (0.07, 0.21)	0.000467193
neg_1346	C4H9NO4_4.012					-6.24 (-6.54, -5.93)	0	0.14 (0.05, 0.23)	0.0140924
pos_4486	UNK_483.244@12.533					-3.93 (-4.27, -3.58)	0	0.14 (0.12, 0.16)	0
neg_1439	C9H11NO3_5.518					-4.43 (-4.83, -4.02)	0	0.14 (0.05, 0.23)	0.0157232
pos_4505	UNK_214.1721@13.5					-4.78 (-5.49, -4.07)	0	0.14 (0.06, 0.22)	0.00509331
pos_2883	C28H56NO7P_11.505					-4.31 (-4.92, -3.70)	0	0.14 (0.08, 0.20)	0.000119113
pos_1519	UNK_1208.6426@4.522					-5.60 (-6.18, -5.02)	0	0.14 (0.09, 0.18)	2.73196e-08
pos_1174	C5H4O2_2.413					-4.12 (-4.14, -4.10)	0	0.14 (0.05, 0.23)	0.0172386
pos_2751	UNK_534.1861@9.494					-5.66 (-6.34, -4.98)	0	0.14 (0.12, 0.15)	0
pos_5955	UNK_902.5756@15.134					-4.61 (-4.97, -4.25)	0	0.14 (0.07, 0.20)	0.000930819
pos_3756	UNK_440.3255@12.141					-3.57 (-3.92, -3.23)	0	0.14 (0.10, 0.17)	4.1803e-15
pos_1304	UNK_323.0866@4.005					-5.85 (-5.99, -5.71)	0	0.13 (0.10, 0.16)	0
pos_961	UNK_218.0759@0.605					-4.34 (-4.48, -4.20)	0	0.13 (0.06, 0.20)	0.00135062
neg_1325	C15H21N3O5_3.71					-5.51 (-5.90, -5.12)	0	0.13 (0.03, 0.22)	0.0358339
pos_80	C5H4N4O2_1.665					-4.89 (-5.14, -4.64)	0	0.13 (0.05, 0.21)	0.0117239
pos_2452	C26H54NO6P_11.381					-4.48 (-4.84, -4.11)	0	0.12 (0.06, 0.19)	0.00131205
neg_1021	C7H14N2O6S_0.68					-3.23 (-3.29, -3.17)	0	0.12 (0.07, 0.17)	1.71688e-05
pos_1008	UNK_770.2616@0.722					-4.56 (-4.77, -4.35)	0	0.12 (0.05, 0.20)	0.00941155
pos_1780	C14H27NO4_5.974					-5.46 (-5.85, -5.08)	0	0.12 (0.08, 0.16)	9.43073e-08
neg_836	UNK_276.0403@0.682					-3.41 (-3.53, -3.29)	0	0.12 (0.04, 0.19)	0.0110167
neg_75	C6H11NO2_1.925					-5.21 (-5.35, -5.06)	0	0.11 (0.03, 0.20)	0.0475502
pos_984	UNK_234.0498@0.603					-3.65 (-3.83, -3.47)	0	0.11 (0.07, 0.16)	4.89617e-05
pos_969	UNK_169.0354@0.66					-4.28 (-4.50, -4.06)	0	0.11 (0.07, 0.16)	1.51226e-06
neg_2608	C41H70O4_11.521					-4.78 (-5.34, -4.21)	0	0.11 (0.03, 0.19)	0.0294287
pos_1363	C10H18N2O5_2.948					-4.17 (-4.27, -4.06)	0	0.11 (0.06, 0.16)	6.43833e-05
neg_1475	C9H17NO4_5.86					-5.07 (-5.11, -5.03)	0	0.11 (0.04, 0.18)	0.0125988
pos_2776	C22H44NO9P_11.099					-3.98 (-4.08, -3.89)	0	0.11 (0.05, 0.17)	0.00509331
pos_5848	UNK_686.5615@14.919					-1.99 (-2.73, -1.25)	1.31011e-07	0.11 (0.03, 0.19)	0.0486396
neg_153	C8H9NO_6.919					-4.61 (-4.85, -4.37)	0	0.11 (0.06, 0.16)	8.95449e-05
neg_764	UNK_531.1945@0.72					-4.31 (-4.66, -3.95)	0	0.11 (0.06, 0.15)	2.82676e-05
pos_1372	C17H34N4O4_3.554					-5.07 (-5.54, -4.60)	0	0.11 (0.03, 0.18)	0.0217871
pos_4290	UNK_2364.6487@13.153					-4.74 (-5.33, -4.15)	0	0.11 (0.06, 0.15)	1.64977e-05
pos_2383	C24H50NO6P_11.241					-4.66 (-5.08, -4.23)	0	0.11 (0.04, 0.17)	0.011246
neg_1406	C8H15NO4_4.818					-5.07 (-5.13, -5.01)	0	0.10 (0.04, 0.17)	0.0118177
pos_2060	C21H30O4_7.716					-5.31 (-5.56, -5.05)	0	0.10 (0.02, 0.18)	0.0459348
neg_1221	C4H8O5_2.518					-4.44 (-4.53, -4.35)	0	0.10 (0.05, 0.14)	0.000107256
pos_1233	UNK_275.0831@3.153					-4.56 (-4.69, -4.44)	0	0.10 (0.08, 0.11)	0
neg_1653	C8H9NO_7.15					-4.49 (-4.75, -4.22)	0	0.09 (0.04, 0.15)	0.00286909
neg_116	C14H17N5O8_3.579					-4.82 (-4.85, -4.78)	0	0.09 (0.04, 0.14)	0.00271119
pos_1676	UNK_210.1369@5.703					-5.15 (-5.21, -5.08)	0	0.09 (0.04, 0.14)	0.00446074
neg_290	C20H37NO4S_11.401					-4.72 (-4.93, -4.51)	0	0.09 (0.05, 0.13)	0.000154506
neg_1132	UNK_1037.0085@1.464					-4.71 (-5.13, -4.30)	0	0.09 (0.07, 0.11)	0
pos_1474	C15H27NO6_4.447					-4.90 (-4.95, -4.84)	0	0.09 (0.05, 0.12)	1.30164e-05
pos_1563	C7H13NO2_4.821					-4.99 (-5.09, -4.88)	0	0.09 (0.03, 0.15)	0.021688
neg_430	C21H42NO7P_10.764					-3.61 (-3.69, -3.54)	0	0.09 (0.04, 0.14)	0.00439739
neg_3469	UNK_923.6157@12.452					-3.01 (-3.14, -2.88)	0	0.09 (0.07, 0.10)	0
pos_1265	C14H17N5O8_3.579					-4.80 (-4.82, -4.77)	0	0.09 (0.03, 0.14)	0.00645705
pos_1267	UNK_251.0658@3.576					-4.75 (-4.77, -4.74)	0	0.09 (0.05, 0.13)	0.000312317
neg_1634	C7H9N_6.93					-4.59 (-4.87, -4.31)	0	0.08 (0.05, 0.12)	5.08308e-05
neg_3076	C24H44NO9P_10.876					-3.37 (-3.60, -3.14)	0	0.08 (0.04, 0.12)	0.000489397
pos_4731	C18H33NO_9.729					-2.78 (-3.32, -2.25)	0	0.08 (0.05, 0.11)	1.81101e-07
neg_1636	C12H10N4O2_6.797					-4.63 (-4.72, -4.54)	0	0.08 (0.06, 0.10)	1.49304e-09
pos_1556	UNK_211.0823@4.822					-4.99 (-5.02, -4.96)	0	0.08 (0.04, 0.12)	0.000817757
pos_1193	UNK_399.0248@2.52					-4.72 (-4.78, -4.66)	0	0.08 (0.03, 0.12)	0.0024955
neg_56	C6H15O8P_0.678					-3.75 (-3.99, -3.52)	0	0.07 (0.03, 0.12)	0.00675
neg_67	C10H11NO6_1.925					-5.45 (-5.63, -5.27)	0	0.07 (0.02, 0.11)	0.0202435
pos_3494	UNK_436.3417@10.113					-4.41 (-4.59, -4.23)	0	0.07 (0.03, 0.11)	0.00794317
neg_2262	C28H47O9P_11.676					-5.08 (-6.96, -3.19)	1.41155e-07	0.07 (0.06, 0.08)	0
neg_820	UNK_862.3206@0.72					-4.58 (-4.64, -4.52)	0	0.07 (0.02, 0.11)	0.0157232
neg_851	UNK_581.187@0.72					-4.32 (-4.38, -4.26)	0	0.07 (0.04, 0.09)	6.81557e-07
pos_5411	UNK_752.5152@12.755					-3.56 (-3.83, -3.28)	0	0.06 (0.04, 0.09)	8.45857e-07
neg_1330	UNK_943.4962@3.773					-4.79 (-5.06, -4.51)	0	0.06 (0.04, 0.08)	6.85334e-07
neg_762	UNK_427.1877@0.724					-4.02 (-4.10, -3.93)	0	0.06 (0.04, 0.08)	6.86058e-09
pos_5335	C32H61NO3_12.418					-3.41 (-3.79, -3.03)	0	0.06 (0.03, 0.09)	0.000209034
pos_2205	C19H37NO5_8.609					-4.91 (-5.05, -4.77)	0	0.06 (0.02, 0.09)	0.00867934
neg_2562	UNK_458.3596@11.121					-4.60 (-4.65, -4.54)	0	0.06 (0.03, 0.09)	0.00204723
neg_2631	C25H50O3_11.88					-5.55 (-5.81, -5.30)	0	0.05 (0.02, 0.09)	0.00386467
pos_23	UNK_707.2511@0.717					-4.01 (-4.11, -3.91)	0	0.05 (0.03, 0.07)	0.000528214
neg_1162	UNK_396.9709@1.92					-4.37 (-4.57, -4.17)	0	0.05 (0.02, 0.08)	0.0151724
neg_1225	UNK_93.033@2.485					-4.74 (-4.77, -4.71)	0	0.05 (0.03, 0.06)	1.49304e-09
pos_3824	UNK_489.4549@12.419					-3.81 (-4.24, -3.38)	0	0.02 (0.01, 0.03)	0.000312317
neg_983	UNK_1171.0819@0.577					-3.43 (-3.53, -3.33)	0	0.02 (0.02, 0.03)	5.78811e-14
Significantly Decreasing Time Effect/Significant Tissue Effect (N=231)
pos_928	UNK_246.0356@0.748					-4.10 (-5.18, -3.02)	1.29825e-13	-0.70 (-1.03, -0.36)	0.000568307
pos_2649	UNK_472.334@10.077					-6.83 (-8.08, -5.57)	0	-0.65 (-0.84, -0.47)	1.79333e-10
neg_1074	UNK_629.0786@0.734					-4.78 (-5.84, -3.72)	0	-0.55 (-0.92, -0.19)	0.0181509
pos_1355	UNK_286.0668@3.765					-4.62 (-5.45, -3.79)	0	-0.55 (-0.87, -0.24)	0.00487698
pos_2084	UNK_285.1772@7.942					-6.90 (-8.60, -5.20)	1.76381e-15	-0.54 (-0.86, -0.23)	0.00535478
neg_1099	UNK_607.0827@0.867					-5.05 (-5.19, -4.92)	0	-0.51 (-0.61, -0.42)	0
neg_712	UNK_605.0908@0.722					-5.43 (-5.83, -5.04)	0	-0.46 (-0.56, -0.35)	0
neg_1149	C16H25N5O14P2_1.825					-4.38 (-4.59, -4.18)	0	-0.46 (-0.76, -0.16)	0.0174552
pos_6159	UNK_1683.3091@16.263					-1.36 (-1.93, -0.79)	2.76796e-06	-0.44 (-0.75, -0.13)	0.031293
neg_804	UNK_788.131@0.724					-4.91 (-5.47, -4.36)	0	-0.41 (-0.67, -0.16)	0.0102731
neg_722	UNK_307.1043@0.728					-5.77 (-6.44, -5.10)	0	-0.41 (-0.67, -0.14)	0.0143594
pos_5645	UNK_821.6291@14.237					-3.19 (-5.15, -1.23)	0.00146229	-0.39 (-0.60, -0.18)	0.0020642
neg_1123	UNK_743.0751@1.252					-6.49 (-7.26, -5.72)	0	-0.39 (-0.62, -0.16)	0.00757728
neg_1153	UNK_563.0429@1.838					-5.39 (-5.82, -4.96)	0	-0.36 (-0.61, -0.11)	0.0234207
pos_2593	UNK_393.2011@10.629					-7.21 (-7.94, -6.48)	0	-0.35 (-0.52, -0.19)	0.000312317
pos_3508	UNK_679.6117@11.459					-5.07 (-6.04, -4.09)	0	-0.35 (-0.58, -0.13)	0.014072
neg_935	C5H8O5_0.66					-3.30 (-4.03, -2.57)	0	-0.35 (-0.59, -0.11)	0.0216008
neg_798	UNK_737.0523@0.731					-4.49 (-5.46, -3.52)	0	-0.35 (-0.58, -0.12)	0.0172919
pos_5838	C45H91N2O6P_14.855					-1.56 (-1.93, -1.19)	2.53779e-16	-0.35 (-0.57, -0.13)	0.0131438
pos_972	UNK_483.11@0.73					-5.51 (-5.85, -5.18)	0	-0.35 (-0.40, -0.29)	0
pos_991	C11H15N2O8P_0.724					-3.88 (-4.37, -3.39)	0	-0.34 (-0.54, -0.15)	0.00421131
neg_2147	UNK_494.2704@10.456					-6.33 (-7.22, -5.43)	0	-0.34 (-0.57, -0.11)	0.019785
neg_800	UNK_621.0409@0.726					-5.79 (-6.08, -5.50)	0	-0.32 (-0.49, -0.15)	0.00193718
neg_729	UNK_405.0401@0.734					-5.13 (-5.63, -4.62)	0	-0.32 (-0.51, -0.13)	0.0079516
pos_1554	C7H12ClN5_4.831					-7.06 (-7.31, -6.81)	0	-0.32 (-0.35, -0.28)	0
pos_8	C13H22N4O8S2_0.722					-4.70 (-4.95, -4.45)	0	-0.32 (-0.51, -0.13)	0.00648228
neg_716	UNK_426.107@0.72					-5.37 (-5.43, -5.31)	0	-0.32 (-0.49, -0.14)	0.00373919
pos_5803	UNK_1153.96@14.27					-2.94 (-3.72, -2.16)	1.3796e-13	-0.32 (-0.56, -0.08)	0.0475502
neg_2478	C20H38O2_10.733					-3.37 (-4.13, -2.61)	0	-0.31 (-0.49, -0.13)	0.00513474
pos_2	UNK_663.1109@0.722					-4.77 (-5.07, -4.47)	0	-0.31 (-0.50, -0.12)	0.011246
neg_1156	UNK_984.1781@1.85					-7.42 (-8.29, -6.55)	0	-0.30 (-0.47, -0.13)	0.00352258
pos_6154	UNK_953.6259@16.265					-1.66 (-1.98, -1.34)	0	-0.30 (-0.41, -0.19)	1.53108e-06
pos_1514	UNK_438.0942@4.517					-5.45 (-5.82, -5.08)	0	-0.30 (-0.46, -0.13)	0.00310208
pos_4164	UNK_857.5905@13.896					-5.72 (-6.70, -4.75)	0	-0.30 (-0.44, -0.16)	0.000306501
pos_3602	C33H67NO4_11.439					-3.89 (-4.97, -2.82)	1.6131e-12	-0.30 (-0.48, -0.11)	0.0123972
pos_85	C10H15N5O10P2_1.835					-5.18 (-5.48, -4.89)	0	-0.30 (-0.48, -0.11)	0.0118843
pos_1395	UNK_958.5107@3.906					-3.15 (-3.50, -2.81)	0	-0.29 (-0.51, -0.07)	0.0404465
neg_945	UNK_541.0776@0.725					-4.42 (-4.71, -4.14)	0	-0.29 (-0.47, -0.11)	0.00816173
neg_736	UNK_1010.1681@0.722					-5.49 (-6.24, -4.74)	0	-0.29 (-0.38, -0.20)	2.28215e-08
neg_1155	UNK_731.096@1.838					-5.02 (-5.29, -4.74)	0	-0.29 (-0.45, -0.12)	0.00509331
pos_977	UNK_523.0512@0.722					-4.50 (-4.79, -4.22)	0	-0.28 (-0.49, -0.08)	0.0356003
neg_946	UNK_663.1214@0.724					-4.15 (-4.42, -3.89)	0	-0.28 (-0.47, -0.09)	0.0199003
pos_5727	UNK_978.5524@14.218					-3.29 (-4.81, -1.77)	2.22778e-05	-0.28 (-0.49, -0.07)	0.0394933
neg_1369	UNK_807.1382@4.516					-5.04 (-5.37, -4.70)	0	-0.28 (-0.40, -0.15)	0.000268574
pos_935	UNK_612.1586@0.727					-6.91 (-7.19, -6.63)	0	-0.27 (-0.46, -0.09)	0.0227115
neg_951	UNK_534.1258@0.713					-3.83 (-4.23, -3.43)	0	-0.27 (-0.44, -0.10)	0.012009
neg_63	C10H14N5O7P_1.207					-5.61 (-5.80, -5.42)	0	-0.27 (-0.45, -0.10)	0.01486
neg_3	UNK_208.0431@0.715					-4.69 (-4.77, -4.61)	0	-0.27 (-0.44, -0.10)	0.01296
pos_5247	C30H61N2O6P_11.948					-1.64 (-2.58, -0.69)	0.000683331	-0.27 (-0.42, -0.12)	0.00286909
pos_992	UNK_743.0755@0.722					-5.95 (-6.25, -5.65)	0	-0.26 (-0.38, -0.13)	0.000559103
neg_796	UNK_743.0846@0.724					-5.43 (-5.73, -5.13)	0	-0.26 (-0.37, -0.15)	5.59097e-05
pos_6241	C46H94NO7P_17.478					-0.99 (-1.29, -0.69)	1.45823e-10	-0.25 (-0.39, -0.12)	0.00207528
neg_948	UNK_761.093@0.724					-4.39 (-4.67, -4.11)	0	-0.25 (-0.43, -0.07)	0.0282935
neg_3479	UNK_1359.0692@13.25					-2.84 (-3.55, -2.13)	3.64141e-15	-0.25 (-0.43, -0.07)	0.0319796
pos_4678	UNK_1186.8798@14.804					-3.56 (-4.20, -2.93)	0	-0.25 (-0.32, -0.17)	1.40456e-08
pos_965	UNK_541.0667@0.723					-4.44 (-4.69, -4.19)	0	-0.25 (-0.35, -0.14)	3.24953e-05
neg_3199	UNK_693.2857@10.86					-2.66 (-3.62, -1.71)	5.37523e-08	-0.24 (-0.35, -0.14)	9.60021e-05
neg_1150	UNK_799.083@1.834					-4.86 (-5.31, -4.42)	0	-0.24 (-0.37, -0.11)	0.00258331
neg_719	C25H50O20P4_0.716					-4.78 (-5.03, -4.52)	0	-0.24 (-0.40, -0.08)	0.0216552
neg_1145	C11H11N3O2S_1.764					-3.70 (-4.30, -3.09)	0	-0.24 (-0.41, -0.06)	0.0393095
neg_815	UNK_719.1168@0.712					-4.99 (-5.32, -4.65)	0	-0.23 (-0.33, -0.13)	4.02259e-05
neg_1151	UNK_721.0665@1.836					-6.38 (-6.85, -5.91)	0	-0.23 (-0.28, -0.18)	0
pos_11	UNK_614.1526@0.725					-6.28 (-6.58, -5.99)	0	-0.22 (-0.37, -0.08)	0.0174988
pos_6167	UNK_1687.3127@16.264					-1.78 (-1.95, -1.60)	0	-0.22 (-0.34, -0.10)	0.00345972
neg_811	UNK_938.1728@0.719					-5.59 (-5.70, -5.47)	0	-0.21 (-0.24, -0.18)	0
neg_2	UNK_699.0966@0.728					-4.79 (-5.03, -4.55)	0	-0.21 (-0.32, -0.10)	0.00111007
pos_5824	UNK_688.6473@14.532					-2.34 (-3.26, -1.42)	6.56983e-07	-0.21 (-0.23, -0.19)	0
neg_2817	UNK_685.5638@13.515					-3.40 (-4.28, -2.52)	3.10072e-14	-0.21 (-0.31, -0.10)	0.00115985
neg_3217	C39H74NO7P_13.503					-1.06 (-1.40, -0.72)	1.25427e-09	-0.21 (-0.32, -0.09)	0.00245062
neg_953	UNK_488.1231@0.715					-4.27 (-4.58, -3.96)	0	-0.21 (-0.31, -0.10)	0.00108762
neg_3660	C39H79NO5_15.185					-1.95 (-2.49, -1.40)	3.03986e-12	-0.20 (-0.33, -0.07)	0.0156701
pos_1002	UNK_398.1375@0.657					-5.03 (-5.23, -4.83)	0	-0.19 (-0.25, -0.13)	5.90101e-09
neg_3432	C50H90NO10P_13.682					-2.19 (-2.63, -1.75)	0	-0.19 (-0.31, -0.08)	0.00744513
neg_2744	UNK_957.5246@12.965					-4.17 (-4.80, -3.54)	0	-0.19 (-0.32, -0.06)	0.0245696
pos_6201	C40H81NO3_16.537					-2.30 (-2.63, -1.97)	0	-0.19 (-0.28, -0.10)	0.00017729
neg_3403	UNK_902.4481@13.231					-2.49 (-2.84, -2.14)	0	-0.18 (-0.22, -0.14)	0
pos_6174	UNK_907.1335@16.267					-3.11 (-4.12, -2.09)	2.01519e-09	-0.18 (-0.19, -0.16)	0
pos_987	UNK_563.0437@0.728					-5.09 (-5.42, -4.76)	0	-0.18 (-0.25, -0.10)	2.73249e-05
neg_717	UNK_524.0856@0.705					-4.46 (-4.50, -4.42)	0	-0.18 (-0.22, -0.13)	1.42282e-12
neg_797	UNK_871.1259@0.721					-4.58 (-4.78, -4.37)	0	-0.17 (-0.26, -0.09)	0.000691772
neg_991	UNK_400.1036@0.661					-2.70 (-3.50, -1.90)	3.71725e-11	-0.17 (-0.30, -0.04)	0.0402183
pos_892	C41H72O4_15.73					-2.04 (-2.58, -1.50)	1.96729e-13	-0.17 (-0.25, -0.09)	0.000380114
pos_964	UNK_510.094@0.706					-4.99 (-5.09, -4.88)	0	-0.17 (-0.21, -0.12)	5.3674e-11
pos_956	C5H6N2_0.536					-4.61 (-4.88, -4.35)	0	-0.17 (-0.23, -0.10)	6.6108e-06
neg_806	UNK_797.2159@0.71					-4.40 (-4.43, -4.37)	0	-0.17 (-0.27, -0.06)	0.016765
pos_6021	C47H97N2O7P_15.428					-2.07 (-3.26, -0.88)	0.000657609	-0.16 (-0.27, -0.05)	0.0187643
neg_2435	C28H51NO6_10.541					-5.14 (-5.67, -4.61)	0	-0.16 (-0.27, -0.05)	0.0184257
neg_25	UNK_972.2148@0.718					-4.48 (-4.65, -4.31)	0	-0.16 (-0.20, -0.12)	4.1803e-15
pos_1351	UNK_1261.6163@4.02					-5.26 (-5.70, -4.82)	0	-0.16 (-0.19, -0.12)	0
pos_981	C3H9O6P_0.668					-3.51 (-3.99, -3.02)	0	-0.16 (-0.27, -0.05)	0.0269467
pos_4996	C25H40O3_11.177					-1.87 (-2.74, -1.00)	2.48828e-05	-0.15 (-0.18, -0.13)	0
pos_6246	C42H81NO2_17.666					-1.72 (-1.93, -1.52)	0	-0.15 (-0.22, -0.08)	0.000562241
pos_2911	UNK_505.4135@10.961					-3.55 (-4.86, -2.25)	9.72369e-08	-0.15 (-0.26, -0.04)	0.0312854
pos_897	C40H79NO3_16.003					-1.60 (-1.81, -1.38)	0	-0.15 (-0.24, -0.05)	0.0127918
neg_2854	UNK_879.6341@13.928					-3.22 (-3.81, -2.62)	0	-0.15 (-0.20, -0.09)	8.12052e-07
neg_3451	UNK_847.447@13.378					-3.08 (-3.42, -2.74)	0	-0.15 (-0.16, -0.13)	0
neg_840	UNK_472.159@0.652					-4.40 (-4.59, -4.20)	0	-0.15 (-0.18, -0.11)	1.88113e-13
pos_1001	UNK_994.1938@0.718					-5.15 (-5.36, -4.93)	0	-0.15 (-0.16, -0.13)	0
neg_3461	C43H73NO3_13.91					-2.15 (-2.34, -1.97)	0	-0.15 (-0.19, -0.10)	6.02634e-09
pos_6117	UNK_833.6712@15.895					-1.89 (-2.13, -1.64)	0	-0.14 (-0.22, -0.06)	0.00325649
neg_1143	UNK_1039.0284@1.65					-5.00 (-5.23, -4.77)	0	-0.14 (-0.19, -0.08)	1.21832e-05
pos_1348	UNK_573.2642@3.735					-4.45 (-4.77, -4.12)	0	-0.14 (-0.19, -0.08)	9.81769e-06
pos_6196	UNK_692.679@16.485					-1.13 (-1.58, -0.68)	1.10492e-06	-0.14 (-0.24, -0.03)	0.0486396
neg_376	C20H36O2_10.542					-4.64 (-5.06, -4.22)	0	-0.14 (-0.22, -0.06)	0.00627084
pos_3953	UNK_815.5819@13.672					-4.57 (-5.37, -3.76)	0	-0.14 (-0.23, -0.04)	0.0325213
neg_3625	UNK_729.6069@14.53					-2.06 (-2.56, -1.55)	1.38701e-15	-0.14 (-0.24, -0.04)	0.037558
pos_5462	UNK_2279.5774@13.027					-2.90 (-3.13, -2.68)	0	-0.14 (-0.17, -0.10)	3.95509e-10
neg_2134	C25H47NO4_10.174					-5.06 (-5.43, -4.68)	0	-0.13 (-0.21, -0.06)	0.00321288
pos_913	C41H81NO3_16.777					-1.82 (-1.98, -1.66)	0	-0.13 (-0.21, -0.06)	0.00625041
neg_237	C18H32O2_10.173					-5.22 (-5.49, -4.94)	0	-0.13 (-0.22, -0.05)	0.00962947
neg_732	UNK_783.1518@0.725					-6.06 (-6.49, -5.63)	0	-0.13 (-0.22, -0.04)	0.0276237
pos_4490	UNK_1010.7606@12.675					-4.67 (-5.49, -3.85)	0	-0.13 (-0.23, -0.04)	0.0345654
pos_5983	UNK_859.304@15.128					-2.66 (-2.95, -2.38)	0	-0.13 (-0.21, -0.05)	0.0109707
neg_3587	UNK_855.6792@14.858					-2.29 (-2.53, -2.05)	0	-0.13 (-0.22, -0.03)	0.037558
pos_5530	UNK_767.5858@13.529					-3.16 (-3.60, -2.72)	0	-0.13 (-0.23, -0.03)	0.0464266
neg_714	C2H8NO4P_0.636					-4.15 (-4.30, -4.00)	0	-0.13 (-0.15, -0.11)	0
pos_2723	UNK_366.2776@10.467					-5.32 (-5.90, -4.74)	0	-0.13 (-0.14, -0.12)	0
neg_1281	C4H9N3O2_3.007					-5.23 (-5.83, -4.64)	0	-0.13 (-0.20, -0.06)	0.0032043
pos_5483	C35H70NO8P_12.936					-2.39 (-2.83, -1.95)	0	-0.13 (-0.22, -0.03)	0.036431
neg_989	UNK_1154.4052@0.577					-3.36 (-3.67, -3.05)	0	-0.12 (-0.18, -0.07)	3.89432e-05
pos_4597	UNK_465.4914@14.293					-5.26 (-5.84, -4.68)	0	-0.12 (-0.20, -0.05)	0.0128736
neg_1309	C11H19N3O5S_3.351					-5.77 (-6.07, -5.47)	0	-0.12 (-0.18, -0.06)	0.000448411
neg_702	C43H85NO5_16.729					-1.84 (-1.94, -1.74)	0	-0.12 (-0.22, -0.03)	0.0459348
pos_1047	UNK_917.7007@0.592					-3.46 (-3.68, -3.23)	0	-0.12 (-0.16, -0.09)	2.28533e-09
pos_1045	UNK_985.6862@0.589					-3.26 (-3.57, -2.94)	0	-0.12 (-0.21, -0.03)	0.033894
neg_850	UNK_243.1082@0.757					-3.86 (-4.25, -3.46)	0	-0.12 (-0.17, -0.07)	4.20845e-05
pos_5694	C45H93N2O7P_14.386					-2.67 (-2.92, -2.42)	0	-0.12 (-0.18, -0.06)	0.000616972
neg_2787	UNK_813.5888@13.542					-3.39 (-3.73, -3.06)	0	-0.12 (-0.20, -0.04)	0.0195743
neg_799	UNK_589.0961@0.725					-4.90 (-5.15, -4.65)	0	-0.12 (-0.14, -0.10)	0
pos_1402	UNK_239.0916@3.003					-3.95 (-4.02, -3.88)	0	-0.12 (-0.15, -0.09)	1.20393e-14
pos_4394	UNK_783.0507@13.546					-3.20 (-4.24, -2.15)	1.96888e-09	-0.12 (-0.20, -0.04)	0.0165104
pos_6137	UNK_734.7259@16.168					-1.49 (-1.76, -1.22)	0	-0.12 (-0.20, -0.03)	0.0342689
pos_5832	C49H93N2O6P_14.674					-1.93 (-2.17, -1.68)	0	-0.12 (-0.18, -0.06)	0.00113855
neg_2823	C32H55O8P_13.498					-4.68 (-5.54, -3.82)	0	-0.12 (-0.17, -0.06)	0.000847304
neg_3205	C14H28O_11.013					-2.78 (-3.14, -2.41)	0	-0.11 (-0.19, -0.03)	0.0269467
pos_5398	UNK_1047.6687@12.607					-3.39 (-3.57, -3.22)	0	-0.11 (-0.19, -0.03)	0.0269467
pos_4813	UNK_315.3141@10.395					-2.36 (-2.55, -2.16)	0	-0.11 (-0.15, -0.07)	1.26036e-05
pos_1024	UNK_616.1621@0.713					-4.27 (-4.43, -4.11)	0	-0.11 (-0.14, -0.08)	2.3224e-10
neg_132	Methyl 3-hydroxybenzoate	Methyl 3-hydroxybenzoate	Benzenoids	Benzene and substituted derivatives	Benzoic acids and derivatives	-5.37 (-5.85, -4.89)	0	-0.11 (-0.14, -0.08)	2.56392e-13
neg_3719	UNK_821.6495@15.918					-2.05 (-2.24, -1.86)	0	-0.11 (-0.17, -0.05)	0.00623549
pos_749	PC(32:2)	PC(32:2)	Glycerophospholipids	Glycerophosphocholines		-2.95 (-3.50, -2.41)	0	-0.11 (-0.18, -0.04)	0.00929091
pos_5798	UNK_754.0069@13.983					-2.22 (-2.59, -1.85)	0	-0.11 (-0.13, -0.08)	8.24607e-15
pos_6214	C48H97N2O6P_16.744					-1.68 (-1.87, -1.49)	0	-0.11 (-0.15, -0.06)	0.000132772
neg_2708	UNK_558.4644@12.602					-4.11 (-4.60, -3.61)	0	-0.11 (-0.18, -0.03)	0.0269467
pos_4154	C46H83NO13_13.684					-4.80 (-5.24, -4.35)	0	-0.11 (-0.13, -0.08)	2.0457e-11
pos_6013	C46H93N2O6P_15.375					-2.08 (-2.27, -1.88)	0	-0.10 (-0.13, -0.08)	4.53243e-13
pos_5165	UNK_996.6167@10.954					-3.39 (-3.58, -3.19)	0	-0.10 (-0.13, -0.08)	7.74941e-13
pos_6067	UNK_890.5738@15.595					-2.63 (-2.90, -2.36)	0	-0.10 (-0.14, -0.06)	1.51227e-05
pos_2841	UNK_507.4291@11.099					-3.58 (-4.14, -3.02)	0	-0.10 (-0.14, -0.05)	0.000451249
pos_5828	C46H91N2O6P_14.642					-1.94 (-2.03, -1.86)	0	-0.10 (-0.12, -0.07)	4.1803e-15
neg_3211	UNK_591.18@10.864					-2.98 (-3.43, -2.53)	0	-0.09 (-0.16, -0.03)	0.0268148
pos_5604	C44H86NO7P_14.228					-2.40 (-2.72, -2.08)	0	-0.09 (-0.15, -0.04)	0.00548797
pos_6015	C45H93N2O6P_15.488					-2.42 (-2.45, -2.40)	0	-0.09 (-0.16, -0.03)	0.0299073
pos_5535	C42H80NO7P_13.485					-3.77 (-4.70, -2.84)	2.89043e-15	-0.09 (-0.15, -0.03)	0.0169983
neg_2200	C20H38O3_10.486					-4.43 (-4.74, -4.12)	0	-0.09 (-0.12, -0.06)	6.05917e-10
pos_799	SM(d40:2)					-2.56 (-2.68, -2.44)	0	-0.09 (-0.15, -0.04)	0.00766779
neg_2170	C7H15NO2_10.42					-4.59 (-4.77, -4.42)	0	-0.09 (-0.16, -0.03)	0.0320323
pos_875	C48H95N2O6P_15.492					-2.23 (-2.26, -2.20)	0	-0.09 (-0.15, -0.03)	0.0118843
neg_711	UNK_737.7696@0.598					-4.06 (-4.35, -3.77)	0	-0.09 (-0.15, -0.02)	0.036431
pos_626	UNK_343.2902@10.092					-1.78 (-2.48, -1.08)	6.18197e-07	-0.09 (-0.15, -0.03)	0.0249918
pos_5617	C43H82NO8P_14.603					-1.97 (-2.19, -1.75)	0	-0.09 (-0.12, -0.06)	6.85334e-07
neg_687	UNK_976.6385@15.606					-2.82 (-3.49, -2.15)	2.53779e-16	-0.09 (-0.12, -0.06)	1.92802e-07
pos_5708	C23H36O3_14.494					-2.98 (-3.09, -2.87)	0	-0.09 (-0.13, -0.04)	0.00275914
pos_904	UNK_916.6205@16.266					-2.79 (-2.97, -2.61)	0	-0.09 (-0.13, -0.04)	0.000421261
pos_3966	UNK_789.5652@13.526					-4.59 (-4.94, -4.24)	0	-0.08 (-0.12, -0.04)	0.000478851
pos_5901	C44H88NO8P_15.077					-2.40 (-2.48, -2.32)	0	-0.08 (-0.13, -0.04)	0.00124938
neg_595	UNK_789.5874@13.577					-3.53 (-3.76, -3.31)	0	-0.08 (-0.10, -0.07)	0
pos_873	C49H95N2O6P_15.437					-2.02 (-2.14, -1.89)	0	-0.08 (-0.11, -0.06)	9.08639e-11
neg_47	UNK_789.7749@0.586					-3.06 (-3.21, -2.91)	0	-0.08 (-0.12, -0.04)	0.000784914
pos_899	C42H81NO3_16.167					-1.64 (-1.76, -1.53)	0	-0.08 (-0.14, -0.03)	0.026186
neg_814	UNK_1070.191@0.719					-4.61 (-4.79, -4.42)	0	-0.08 (-0.12, -0.05)	5.27957e-05
pos_6164	UNK_906.5948@16.269					-3.13 (-3.31, -2.94)	0	-0.08 (-0.14, -0.02)	0.0306316
pos_825	C42H77NO3_14.527					-2.38 (-2.72, -2.05)	0	-0.08 (-0.10, -0.06)	0
pos_841	C46H91N2O6P_14.81					-2.12 (-2.14, -2.09)	0	-0.08 (-0.11, -0.05)	3.12874e-07
pos_3866	UNK_704.7151@12.487					-5.92 (-6.41, -5.44)	0	-0.08 (-0.11, -0.05)	4.02578e-05
pos_5373	C41H79N2O6P_12.655	SM(d36:3)	Sphingolipids	Phosphosphingolipids		-3.09 (-3.36, -2.83)	0	-0.08 (-0.09, -0.07)	0
pos_5754	UNK_934.5269@14.11					-2.81 (-3.56, -2.06)	2.17128e-13	-0.08 (-0.11, -0.05)	2.96587e-07
pos_907	C42H81NO3_16.484					-1.26 (-1.43, -1.09)	0	-0.08 (-0.13, -0.03)	0.0172386
pos_850	C47H93N2O6P_14.822					-2.32 (-2.57, -2.07)	0	-0.08 (-0.11, -0.04)	0.000123796
pos_1035	UNK_697.7647@0.593					-3.56 (-3.85, -3.27)	0	-0.08 (-0.12, -0.03)	0.00749335
neg_750	UNK_273.0151@0.637					-4.30 (-4.34, -4.27)	0	-0.07 (-0.09, -0.06)	0
neg_2366	UNK_553.2804@11.482					-3.63 (-3.73, -3.53)	0	-0.07 (-0.09, -0.06)	0
neg_2179	C20H36O3_10.25					-5.21 (-5.96, -4.46)	0	-0.07 (-0.10, -0.04)	2.44716e-05
pos_880	C41H79NO3_15.537					-1.64 (-1.95, -1.33)	0	-0.07 (-0.12, -0.02)	0.0159007
neg_3700	UNK_992.6117@15.608					-2.43 (-2.62, -2.24)	0	-0.07 (-0.11, -0.03)	0.00229649
neg_3196	UNK_603.226@11.027					-2.99 (-3.18, -2.80)	0	-0.07 (-0.09, -0.04)	2.18448e-07
pos_1031	UNK_1055.7227@0.582					-2.97 (-3.20, -2.74)	0	-0.07 (-0.11, -0.02)	0.0143628
neg_978	UNK_1136.4022@0.58					-2.93 (-3.16, -2.70)	0	-0.07 (-0.11, -0.02)	0.0278548
neg_963	UNK_569.8388@0.588					-3.29 (-3.44, -3.15)	0	-0.07 (-0.10, -0.03)	0.00158628
pos_525	PC(40:8)	PC(40:8)	Glycerophospholipids	Glycerophosphocholines		-4.55 (-4.91, -4.19)	0	-0.07 (-0.10, -0.03)	0.000972793
pos_29	UNK_681.7912@0.586					-3.18 (-3.33, -3.02)	0	-0.07 (-0.10, -0.03)	0.0016409
pos_27	UNK_817.7658@0.584					-3.10 (-3.19, -3.02)	0	-0.06 (-0.10, -0.03)	0.00100335
pos_5636	C44H87N2O6P_13.927					-2.81 (-2.87, -2.74)	0	-0.06 (-0.08, -0.05)	2.82629e-13
neg_835	UNK_404.156@0.656					-4.31 (-4.36, -4.26)	0	-0.06 (-0.09, -0.04)	1.39885e-07
neg_795	UNK_407.0943@0.718					-4.25 (-4.51, -4.00)	0	-0.06 (-0.10, -0.03)	0.00229649
neg_3764	UNK_719.6414@16.619					-1.56 (-1.89, -1.23)	0	-0.06 (-0.09, -0.04)	6.44497e-05
pos_819	UNK_951.5901@14.43					-2.80 (-2.91, -2.69)	0	-0.06 (-0.11, -0.01)	0.0486396
pos_847	C44H88NO7P_14.945					-2.35 (-2.48, -2.23)	0	-0.06 (-0.08, -0.04)	4.40109e-11
pos_28	UNK_749.7783@0.585					-3.13 (-3.27, -3.00)	0	-0.06 (-0.10, -0.02)	0.0187519
neg_713	C3H9O6P_0.657					-4.73 (-5.41, -4.04)	0	-0.06 (-0.10, -0.02)	0.027033
neg_601	UNK_562.3867@12.172					-3.23 (-3.32, -3.14)	0	-0.06 (-0.10, -0.02)	0.0193479
pos_5962	UNK_1084.5488@15.139					-3.49 (-3.63, -3.35)	0	-0.06 (-0.09, -0.03)	0.00193718
pos_905	C49H97N2O6P_16.377					-2.21 (-2.24, -2.18)	0	-0.06 (-0.08, -0.03)	0.000300628
pos_870	C42H79NO3_15.266					-1.91 (-2.13, -1.69)	0	-0.06 (-0.08, -0.03)	0.000562241
neg_2770	C46H84NO10P_13.35					-3.81 (-4.18, -3.45)	0	-0.06 (-0.10, -0.02)	0.0315209
neg_617	UNK_925.6008@14.07					-3.89 (-4.02, -3.76)	0	-0.06 (-0.09, -0.02)	0.0081319
pos_2899	C29H57NO4_11.187					-3.22 (-3.48, -2.95)	0	-0.06 (-0.08, -0.03)	0.000560327
pos_5997	UNK_718.6949@15.265					-1.93 (-2.19, -1.67)	0	-0.05 (-0.08, -0.03)	5.59007e-06
pos_890	C41H79NO3_15.756					-1.63 (-1.78, -1.49)	0	-0.05 (-0.09, -0.02)	0.00590944
pos_4181	UNK_342.1875@13.763					-4.15 (-4.36, -3.94)	0	-0.05 (-0.09, -0.02)	0.0169499
pos_4959	C19H36O3_10.983					-2.10 (-2.40, -1.80)	0	-0.05 (-0.09, -0.01)	0.0394651
pos_2459	C20H36O4_10.348					-4.40 (-4.59, -4.21)	0	-0.05 (-0.09, -0.01)	0.0490357
pos_4829	UNK_497.3836@10.675					-3.24 (-3.55, -2.92)	0	-0.05 (-0.07, -0.03)	6.85334e-07
pos_44	UNK_980.2498@0.584					-3.03 (-3.04, -3.01)	0	-0.05 (-0.06, -0.03)	2.25391e-08
pos_35	UNK_843.773@0.588					-3.71 (-3.81, -3.60)	0	-0.05 (-0.06, -0.03)	4.54796e-08
pos_1041	UNK_912.2625@0.584					-2.96 (-2.99, -2.92)	0	-0.05 (-0.06, -0.03)	5.30457e-11
pos_1430	C13H12N2O_3.629					-4.35 (-4.40, -4.31)	0	-0.05 (-0.08, -0.02)	0.0130925
neg_3687	UNK_952.6849@15.448					-2.44 (-2.57, -2.30)	0	-0.05 (-0.08, -0.01)	0.0453205
pos_2958	C31H59NO4_11.215					-3.31 (-3.72, -2.90)	0	-0.04 (-0.06, -0.02)	0.000100319
pos_1030	UNK_877.7668@0.582					-3.14 (-3.20, -3.08)	0	-0.04 (-0.06, -0.02)	0.000993821
pos_34	UNK_463.8538@0.585					-3.30 (-3.38, -3.23)	0	-0.04 (-0.06, -0.02)	5.99963e-05
neg_3678	UNK_985.8109@15.259					-2.05 (-2.28, -1.81)	0	-0.04 (-0.06, -0.01)	0.0284869
neg_975	UNK_1159.0638@0.58					-3.41 (-3.61, -3.21)	0	-0.04 (-0.05, -0.03)	6.37207e-09
pos_39	UNK_1123.7078@0.583					-3.10 (-3.16, -3.04)	0	-0.04 (-0.05, -0.02)	2.93519e-06
pos_1044	UNK_988.2321@0.584					-2.95 (-3.07, -2.83)	0	-0.03 (-0.04, -0.03)	0
pos_32	UNK_911.7605@0.586					-3.51 (-3.60, -3.41)	0	-0.03 (-0.05, -0.02)	0.000550061
neg_837	C12H21N3O8_0.635					-3.86 (-3.94, -3.78)	0	-0.03 (-0.05, -0.01)	0.0121088
pos_33	UNK_735.8034@0.584					-3.31 (-3.37, -3.26)	0	-0.03 (-0.04, -0.03)	0
neg_676	UNK_684.5349@15.303					-2.13 (-2.27, -1.99)	0	-0.03 (-0.04, -0.02)	3.12708e-14
pos_4781	UNK_251.2614@10.092					-2.65 (-2.99, -2.31)	0	-0.03 (-0.04, -0.01)	0.000306501
pos_19	UNK_775.787@0.591					-4.23 (-4.40, -4.07)	0	-0.01 (-0.02, -0.01)	0.00199614
Non-Significant Time Effect/Significant Tissue Effect (N=2,124)
neg_81	C20H32N6O12S2_2.108					-7.87 (-8.32, -7.43)	0	-0.26 (-0.50, -0.02)	0.12554
pos_1161	C10H17N3O6S_2.107					-7.58 (-7.88, -7.27)	0	-0.21 (-0.45, 0.04)	0.258649
neg_1165	UNK_329.0555@1.922					-7.55 (-8.45, -6.66)	0	0.06 (-0.12, 0.24)	0.730363
pos_1159	UNK_483.1101@2.106					-7.48 (-7.95, -7.02)	0	-0.23 (-0.49, 0.03)	0.221058
pos_2082	UNK_330.1991@7.941					-7.41 (-9.04, -5.79)	0	-0.35 (-0.79, 0.10)	0.295255
pos_2130	C26H29NO2_8.283					-7.39 (-8.33, -6.45)	0	-0.32 (-0.58, -0.07)	0.0614573
pos_2083	UNK_209.1781@7.941					-7.27 (-9.24, -5.30)	5.8505e-13	-0.13 (-0.44, 0.17)	0.61498
pos_2731	UNK_228.1185@9.002					-7.26 (-7.92, -6.60)	0	-0.30 (-0.69, 0.09)	0.301557
neg_1804	UNK_245.1453@9.008					-7.21 (-7.91, -6.52)	0	-0.42 (-0.93, 0.08)	0.258453
pos_1162	UNK_354.0671@2.106					-7.19 (-7.58, -6.81)	0	-0.24 (-0.51, 0.02)	0.209656
pos_3161	UNK_141.152@9.001					-7.09 (-7.77, -6.42)	0	-0.44 (-0.89, 0.01)	0.173382
pos_1668	C12H24N2O3_5.582					-7.03 (-7.63, -6.43)	0	0.06 (-0.08, 0.19)	0.627481
pos_3962	UNK_1577.0815@13.585					-7.01 (-8.51, -5.52)	0	-0.03 (-0.34, 0.28)	0.92526
neg_1738	UNK_330.1981@7.943					-7.00 (-7.92, -6.07)	0	-0.31 (-0.72, 0.09)	0.29983
pos_2437	UNK_285.1367@9.222					-6.99 (-7.45, -6.53)	0	0.14 (-0.24, 0.52)	0.672739
pos_1227	UNK_92.0506@3.002					-6.95 (-7.68, -6.21)	0	0.61 (0.07, 1.15)	0.100585
pos_1473	UNK_394.8934@4.35					-6.94 (-7.15, -6.73)	0	0.05 (-0.12, 0.21)	0.757845
neg_781	UNK_260.0862@0.544					-6.94 (-7.35, -6.53)	0	0.10 (-0.00, 0.20)	0.164737
pos_3829	UNK_586.506@12.212					-6.83 (-7.34, -6.32)	0	-0.27 (-0.50, -0.05)	0.0698505
neg_1159	C5H4O3_1.924					-6.82 (-7.97, -5.66)	0	-0.33 (-0.66, 0.00)	0.160603
neg_1416	UNK_229.0772@5.101					-6.78 (-7.08, -6.48)	0	0.12 (-0.07, 0.31)	0.428757
pos_2746	C28H52O5_11.671					-6.77 (-7.00, -6.54)	0	0.23 (-0.09, 0.55)	0.335347
neg_2323	UNK_476.3848@11.948					-6.71 (-7.89, -5.52)	0	0.07 (-0.28, 0.42)	0.833852
pos_2543	C30H50O5_11.67					-6.69 (-8.08, -5.31)	0	0.18 (-0.16, 0.53)	0.517213
pos_1606	UNK_614.0097@5.139					-6.69 (-7.18, -6.19)	0	0.11 (-0.25, 0.46)	0.744426
neg_2727	UNK_738.5438@12.855					-6.67 (-7.71, -5.64)	0	-0.25 (-0.59, 0.09)	0.329037
pos_2019	UNK_316.1825@7.317					-6.66 (-8.06, -5.27)	0	-0.36 (-0.77, 0.06)	0.239729
pos_3132	C23H37NO4_9.197					-6.63 (-6.85, -6.41)	0	-0.15 (-0.37, 0.06)	0.35428
pos_1317	UNK_438.2481@4.192					-6.61 (-7.33, -5.89)	0	0.20 (-0.29, 0.69)	0.635004
pos_1897	UNK_302.1666@6.606					-6.60 (-7.77, -5.44)	0	-0.25 (-0.57, 0.07)	0.294678
pos_1608	UNK_613.676@5.138					-6.60 (-6.92, -6.28)	0	0.11 (-0.16, 0.38)	0.634702
pos_1124	C11H19N3O6_1.633					-6.58 (-6.96, -6.19)	0	-0.04 (-0.14, 0.05)	0.595555
pos_1235	UNK_512.0885@3.198					-6.56 (-6.81, -6.31)	0	0.13 (-0.10, 0.35)	0.488374
neg_1740	C23H26N4O6_7.875					-6.56 (-6.85, -6.27)	0	0.08 (-0.05, 0.21)	0.426532
pos_3838	UNK_1371.309@12.084					-6.54 (-7.10, -5.97)	0	0.07 (-0.09, 0.23)	0.595426
neg_1276	UNK_549.1525@3.002					-6.52 (-7.22, -5.81)	0	0.27 (-0.03, 0.58)	0.224871
pos_1322	UNK_1056.5396@4.225					-6.51 (-7.09, -5.93)	0	0.16 (-0.03, 0.36)	0.263928
neg_1296	UNK_512.0881@3.198					-6.49 (-6.62, -6.37)	0	0.14 (-0.05, 0.34)	0.334958
neg_1828	UNK_528.2758@8.573					-6.48 (-7.32, -5.65)	0	-0.02 (-0.33, 0.29)	0.954954
neg_1157	UNK_907.1777@1.846					-6.48 (-6.67, -6.28)	0	-0.05 (-0.18, 0.07)	0.612426
pos_1607	UNK_613.3417@5.141					-6.48 (-6.80, -6.15)	0	0.14 (-0.08, 0.37)	0.426813
neg_2131	UNK_520.325@10.152					-6.47 (-7.58, -5.35)	0	-0.23 (-0.57, 0.12)	0.39984
neg_1417	UNK_1840.0228@5.128					-6.47 (-6.77, -6.16)	0	0.09 (-0.17, 0.35)	0.691823
pos_1434	C8H7N_3.71					-6.46 (-7.41, -5.50)	0	-0.42 (-0.84, -0.01)	0.142226
pos_124	Tryptophan	Tryptophan	Organic acids and derivatives	Amino acids and peptides	Amino acids	-6.45 (-7.31, -5.60)	0	-0.28 (-0.62, 0.06)	0.274938
neg_1830	UNK_314.1269@8.431					-6.41 (-7.51, -5.31)	0	0.14 (-0.18, 0.47)	0.61201
neg_1146	UNK_555.1295@1.792					-6.41 (-6.74, -6.07)	0	-0.13 (-0.43, 0.17)	0.609318
pos_1302	C4H9NO4_4.004					-6.40 (-6.81, -5.99)	0	0.02 (-0.24, 0.29)	0.932007
pos_1604	UNK_920.0138@5.142					-6.40 (-6.70, -6.09)	0	0.11 (-0.14, 0.35)	0.622879
neg_2803	C53H103O10P_13.501					-6.39 (-7.31, -5.48)	0	0.09 (-0.33, 0.52)	0.830234
pos_1325	UNK_704.0246@4.224					-6.39 (-6.68, -6.10)	0	0.31 (0.05, 0.57)	0.0734299
pos_352	C27H44O3_11.055					-6.39 (-7.17, -5.61)	0	-0.06 (-0.49, 0.37)	0.902842
pos_1315	UNK_1312.7361@4.191					-6.37 (-6.74, -6.01)	0	0.36 (0.04, 0.67)	0.100723
pos_2866	C11H18N2O7_9.552					-6.36 (-7.24, -5.47)	0	-0.06 (-0.49, 0.36)	0.882734
pos_1321	UNK_1056.0378@4.225					-6.36 (-6.83, -5.88)	0	0.30 (0.00, 0.60)	0.158844
pos_1433	C10H9N_3.711					-6.30 (-7.08, -5.52)	0	-0.31 (-0.61, -0.00)	0.15522
neg_1147	UNK_425.1404@1.766					-6.30 (-7.07, -5.52)	0	0.48 (0.03, 0.94)	0.132135
neg_1358	UNK_2112.072@4.217					-6.29 (-6.62, -5.95)	0	0.30 (0.05, 0.55)	0.0714207
neg_1148	UNK_546.1013@1.766					-6.26 (-6.87, -5.65)	0	0.19 (-0.11, 0.48)	0.421661
pos_3780	UNK_546.3974@12.332					-6.25 (-7.67, -4.83)	0	-0.11 (-0.27, 0.05)	0.37342
pos_1896	UNK_203.0983@6.438					-6.25 (-7.12, -5.38)	0	-0.25 (-0.51, 0.00)	0.160509
neg_1210	C22H31N4O10P_2.471					-6.24 (-6.90, -5.58)	0	-0.20 (-0.56, 0.16)	0.492016
pos_4169	UNK_2316.6477@13.203					-6.23 (-7.01, -5.46)	0	0.27 (-0.11, 0.66)	0.351699
neg_120	UNK_443.1924@3.705					-6.23 (-6.97, -5.49)	0	-0.12 (-0.26, 0.02)	0.223532
pos_1219	UNK_244.1426@2.921					-6.23 (-7.48, -4.98)	0	0.10 (-0.15, 0.36)	0.651394
pos_1314	UNK_437.9137@4.191					-6.21 (-6.53, -5.89)	0	0.34 (0.07, 0.61)	0.0604616
neg_1139	C11H19N3O6_1.634					-6.19 (-6.55, -5.84)	0	0.01 (-0.14, 0.16)	0.948335
neg_2277	C30H50O4_11.805					-6.18 (-7.08, -5.29)	0	-0.13 (-0.41, 0.15)	0.598483
pos_1416	C9H7NO_3.866					-6.18 (-7.06, -5.30)	0	-0.18 (-0.50, 0.14)	0.506135
pos_1275	UNK_90.0472@3.711					-6.18 (-6.93, -5.42)	0	-0.25 (-0.57, 0.07)	0.293411
neg_2252	C28H50O4_11.814					-6.18 (-7.59, -4.77)	0	-0.26 (-0.75, 0.23)	0.524104
neg_1172	C13H21NO15S_1.923					-6.16 (-7.25, -5.07)	0	-0.12 (-0.34, 0.10)	0.514899
neg_1188	C14H16N4O5S_2.051					-6.16 (-7.31, -5.01)	0	0.25 (0.01, 0.50)	0.141511
pos_575	UNK_763.5488@13.494					-6.16 (-7.26, -5.05)	0	-0.02 (-0.31, 0.27)	0.953399
pos_1243	C10H10O3_3.297					-6.15 (-6.55, -5.75)	0	0.05 (-0.27, 0.38)	0.86854
pos_519	UNK_1082.7878@12.715					-6.15 (-8.17, -4.13)	2.46587e-09	0.12 (-0.32, 0.56)	0.765175
pos_1274	C9H7N_3.712					-6.14 (-6.96, -5.32)	0	-0.29 (-0.61, 0.02)	0.195562
neg_728	UNK_672.0997@0.744					-6.14 (-6.71, -5.56)	0	-0.06 (-0.18, 0.07)	0.617173
pos_3003	UNK_103.9933@10.483					-6.14 (-6.70, -5.58)	0	-0.20 (-0.40, 0.00)	0.163575
pos_2785	C32H56O5_11.619					-6.14 (-6.38, -5.89)	0	0.08 (-0.11, 0.27)	0.613311
pos_3177	C22H36O4_10.212					-6.11 (-6.59, -5.64)	0	-0.10 (-0.52, 0.33)	0.814383
neg_1733	UNK_426.1717@7.83					-6.11 (-7.07, -5.15)	0	0.28 (0.01, 0.54)	0.147836
pos_1329	C27H53O12P_4.286					-6.11 (-6.51, -5.70)	0	-0.11 (-0.43, 0.21)	0.707986
pos_1316	UNK_1100.583@4.191					-6.11 (-6.74, -5.47)	0	0.41 (0.02, 0.80)	0.133015
neg_1198	UNK_394.1103@2.234					-6.10 (-6.39, -5.82)	0	0.19 (-0.05, 0.44)	0.288734
pos_4265	UNK_2390.6187@13.588					-6.10 (-6.29, -5.91)	0	-0.02 (-0.26, 0.21)	0.923751
pos_1303	C11H15N5O3S_4.003					-6.09 (-6.34, -5.84)	0	0.15 (0.01, 0.30)	0.134198
neg_1173	UNK_476.1221@1.944					-6.07 (-6.53, -5.61)	0	0.14 (-0.04, 0.31)	0.294948
pos_446	C12H16O3_9.553					-6.07 (-6.44, -5.70)	0	0.14 (0.02, 0.27)	0.0889267
pos_1435	C9H9N_3.712					-6.06 (-6.76, -5.37)	0	-0.20 (-0.45, 0.05)	0.28597
neg_726	UNK_732.1162@0.736					-6.06 (-6.53, -5.59)	0	-0.16 (-0.36, 0.03)	0.267118
pos_308	CAR(16:3)	CAR(16:3)	Fatty acyls	Fatty esters	Acyl carnitines	-6.06 (-6.90, -5.22)	0	0.02 (-0.11, 0.16)	0.862524
neg_1765	UNK_522.229@8.296					-6.04 (-6.12, -5.96)	0	-0.08 (-0.30, 0.14)	0.680054
neg_1805	UNK_414.208@8.975					-6.04 (-7.22, -4.86)	0	0.08 (-0.01, 0.16)	0.225064
neg_1232	C6H11NO4_2.491					-6.04 (-6.35, -5.72)	0	0.17 (0.03, 0.32)	0.0779584
pos_1223	UNK_498.1965@2.824					-6.04 (-6.72, -5.35)	0	0.12 (0.01, 0.24)	0.121262
neg_1459	UNK_368.1293@5.824					-6.02 (-6.47, -5.57)	0	-0.15 (-0.35, 0.06)	0.342945
pos_1140	UNK_696.058@1.917					-6.02 (-6.33, -5.71)	0	0.07 (-0.05, 0.19)	0.476462
pos_1344	C6H13NO5_3.55					-6.02 (-6.39, -5.64)	0	0.36 (-0.29, 1.00)	0.507232
pos_1585	UNK_280.1289@5.166					-6.02 (-6.82, -5.21)	0	-0.09 (-0.28, 0.09)	0.557095
neg_2020	C14H20O5_9.551					-6.01 (-6.75, -5.28)	0	-0.02 (-0.31, 0.28)	0.959379
neg_1649	C19H28O6S_7.057					-6.00 (-6.58, -5.42)	0	0.15 (-0.24, 0.54)	0.669062
pos_2343	CAR(18:1)	CAR(18:1)	Fatty acyls	Fatty esters	Acyl carnitines	-6.00 (-7.38, -4.62)	0	-0.29 (-0.70, 0.11)	0.34247
pos_2128	UNK_642.2993@8.236					-6.00 (-6.25, -5.74)	0	0.38 (-0.06, 0.83)	0.2422
neg_1244	UNK_498.1956@2.82					-5.99 (-6.73, -5.26)	0	0.08 (-0.10, 0.26)	0.595555
pos_1324	UNK_1241.6998@4.24					-5.99 (-6.15, -5.84)	0	0.38 (0.07, 0.69)	0.0668387
neg_2824	UNK_705.2386@13.498					-5.99 (-6.87, -5.11)	0	0.00 (-0.13, 0.13)	0.995197
pos_1345	UNK_141.1008@3.711					-5.99 (-7.34, -4.63)	0	0.43 (-0.04, 0.90)	0.207054
neg_1455	C18H20N2O6_5.697					-5.98 (-6.41, -5.54)	0	0.08 (-0.13, 0.29)	0.673536
pos_4284	UNK_778.592@13.538					-5.97 (-6.36, -5.58)	0	0.15 (-0.15, 0.45)	0.561152
neg_2052	C24H43NO6_9.703					-5.96 (-6.04, -5.87)	0	-0.02 (-0.13, 0.09)	0.868002
neg_2822	UNK_583.2668@13.501					-5.95 (-6.32, -5.58)	0	0.00 (-0.27, 0.27)	0.999461
neg_1217	C21H29N7O14P2_2.578					-5.95 (-6.24, -5.66)	0	-0.37 (-0.75, 0.02)	0.17983
neg_2364	C28H48O5_11.538					-5.95 (-6.77, -5.12)	0	0.01 (-0.16, 0.18)	0.959379
pos_3254	UNK_568.5189@11.337					-5.94 (-6.31, -5.57)	0	-0.06 (-0.12, -0.01)	0.106892
neg_1930	UNK_414.2081@9.262					-5.94 (-6.72, -5.16)	0	-0.08 (-0.40, 0.25)	0.810147
neg_1440	C11H11NO3_5.528	N-Acetylleucine	Organic acids and derivatives	Amino acids and peptides	Amino acids	-5.94 (-6.66, -5.21)	0	-0.01 (-0.36, 0.34)	0.972435
neg_1618	C24H32O9_6.636					-5.92 (-6.56, -5.29)	0	0.01 (-0.26, 0.28)	0.966787
neg_1844	C26H45NO7S_8.801	Taurohyocholic acid	Sterol Lipids	Bile acids	C24 bile acids	-5.92 (-6.57, -5.28)	0	0.07 (-0.04, 0.17)	0.428969
neg_2048	C24H38O5_9.735					-5.91 (-6.61, -5.22)	0	-0.00 (-0.30, 0.30)	0.999461
pos_1490	UNK_600.3122@4.391					-5.91 (-7.03, -4.80)	0	0.09 (-0.04, 0.22)	0.370779
pos_1276	C10H9NO_3.712					-5.91 (-6.42, -5.40)	0	-0.12 (-0.29, 0.04)	0.321075
pos_2445	C27H47NO5_10.131					-5.91 (-6.53, -5.29)	0	0.10 (-0.17, 0.37)	0.685345
pos_2924	C29H47NO5_10.114					-5.90 (-6.91, -4.88)	0	-0.15 (-0.46, 0.15)	0.560068
pos_1249	UNK_242.1266@3.411					-5.90 (-6.03, -5.77)	0	-0.03 (-0.24, 0.18)	0.902842
neg_1438	UNK_2150.093@5.444					-5.89 (-6.00, -5.79)	0	0.17 (0.01, 0.34)	0.132311
pos_1172	5-Hydroxy-tryptophan	5-Hydroxy-tryptophan	Organic acids and derivatives	Amino acids and peptides	Amino acids	-5.89 (-6.32, -5.46)	0	0.04 (-0.23, 0.30)	0.897656
pos_1273	UNK_169.053@3.712					-5.89 (-6.75, -5.03)	0	-0.01 (-0.28, 0.25)	0.958208
neg_1297	UNK_237.067@3.201					-5.89 (-6.07, -5.70)	0	0.00 (-0.08, 0.09)	0.959379
neg_1900	C24H32O5_9.073					-5.88 (-6.60, -5.17)	0	0.18 (-0.03, 0.39)	0.259552
pos_1323	UNK_414.2349@4.241					-5.88 (-6.06, -5.71)	0	0.25 (-0.03, 0.53)	0.221058
pos_2394	C29H44O3_11.037					-5.88 (-6.18, -5.57)	0	0.08 (-0.09, 0.26)	0.582515
pos_2411	UNK_563.2879@10.073					-5.88 (-8.03, -3.72)	9.53467e-08	0.08 (-0.16, 0.31)	0.723639
pos_2037	UNK_217.1137@7.483					-5.87 (-7.08, -4.67)	0	-0.25 (-0.54, 0.04)	0.246559
neg_1658	C19H28O6S_7.242					-5.86 (-6.44, -5.28)	0	-0.16 (-0.38, 0.05)	0.318381
pos_1994	C17H29NO4_7.201					-5.85 (-6.04, -5.66)	0	-0.00 (-0.16, 0.16)	0.984866
neg_1842	UNK_515.2949@8.708					-5.85 (-6.95, -4.76)	0	-0.00 (-0.21, 0.21)	0.982748
neg_1307	C9H18N2O3_3.293					-5.85 (-6.38, -5.32)	0	-0.09 (-0.17, -0.01)	0.0823679
neg_80	UNK_286.1473@2.044					-5.85 (-6.54, -5.16)	0	0.32 (0.02, 0.62)	0.124455
pos_1906	UNK_764.0715@6.597					-5.84 (-6.03, -5.65)	0	0.38 (0.07, 0.69)	0.0665256
pos_1613	UNK_531.2826@5.223					-5.83 (-6.41, -5.26)	0	0.26 (0.01, 0.50)	0.133447
pos_4445	UNK_743.3499@12.576					-5.83 (-6.96, -4.71)	0	0.08 (-0.09, 0.24)	0.595555
pos_1286	C14H23N3O8_3.821					-5.83 (-6.08, -5.57)	0	-0.04 (-0.26, 0.18)	0.848414
neg_96	C9H7NO_2.756					-5.83 (-6.17, -5.48)	0	0.26 (-0.09, 0.61)	0.332055
neg_1170	UNK_231.0746@1.918					-5.82 (-6.72, -4.92)	0	-0.01 (-0.14, 0.13)	0.947724
pos_1090	C7H15NO2_0.926					-5.82 (-6.42, -5.23)	0	-0.16 (-0.59, 0.28)	0.690701
neg_2357	C22H43O9P_11.088					-5.82 (-6.17, -5.48)	0	-0.07 (-0.24, 0.11)	0.66549
neg_123	Indoleacrylic acid	Indoleacrylic acid	Organoheterocyclic compounds	Indoles and derivatives	Indoles	-5.82 (-6.31, -5.33)	0	0.06 (-0.21, 0.32)	0.831665
neg_1831	UNK_542.2548@8.573					-5.81 (-6.59, -5.04)	0	-0.08 (-0.25, 0.09)	0.571207
pos_3229	UNK_642.2499@10.918					-5.81 (-6.02, -5.61)	0	-0.02 (-0.16, 0.12)	0.907079
neg_1277	C22H22O10_3.005					-5.81 (-6.25, -5.37)	0	0.19 (-0.09, 0.47)	0.372895
pos_1222	C13H14N2O3_2.843					-5.81 (-6.31, -5.31)	0	-0.07 (-0.23, 0.09)	0.609318
pos_1946	C9H7N_6.71					-5.81 (-6.16, -5.46)	0	-0.01 (-0.33, 0.31)	0.982748
neg_2545	C34H60O5_11.587					-5.80 (-6.41, -5.20)	0	0.04 (-0.22, 0.30)	0.876232
pos_1417	C10H9N_3.866					-5.80 (-6.38, -5.22)	0	0.19 (-0.56, 0.94)	0.792889
pos_1141	UNK_666.1036@1.917					-5.80 (-6.09, -5.51)	0	0.05 (-0.04, 0.15)	0.476855
neg_1381	UNK_600.3117@4.385					-5.80 (-6.60, -4.99)	0	0.12 (0.00, 0.25)	0.147464
neg_1780	UNK_484.211@8.619					-5.79 (-6.24, -5.35)	0	0.07 (-0.10, 0.25)	0.627635
neg_1193	C10H12N5O7P_2.183					-5.79 (-6.31, -5.27)	0	0.03 (-0.05, 0.11)	0.676288
pos_1639	UNK_1331.6729@5.378					-5.79 (-5.92, -5.65)	0	0.15 (-0.05, 0.36)	0.325453
pos_2129	UNK_642.6336@8.236					-5.79 (-6.15, -5.42)	0	0.40 (0.02, 0.77)	0.130798
pos_1640	UNK_344.0843@5.44					-5.79 (-6.17, -5.40)	0	0.13 (-0.08, 0.35)	0.447779
pos_4379	UNK_2129.6755@12.851					-5.77 (-6.51, -5.04)	0	0.15 (-0.20, 0.49)	0.625439
neg_1463	C19H28O6S_5.815					-5.77 (-6.03, -5.51)	0	-0.06 (-0.40, 0.27)	0.845074
neg_793	UNK_430.1502@0.67					-5.77 (-6.00, -5.53)	0	0.05 (-0.10, 0.20)	0.740961
pos_2022	UNK_463.1844@7.334					-5.76 (-6.03, -5.49)	0	0.08 (-0.16, 0.32)	0.721945
pos_121	Lenticin	Lenticin	Organoheterocyclic compounds	Indoles and derivatives	Tryptamines	-5.76 (-6.68, -4.83)	0	-0.08 (-0.34, 0.19)	0.761113
pos_2076	C21H30O5_7.828	Cortisol	Sterol Lipids	Steroids	C21 steroids	-5.75 (-6.30, -5.21)	0	-0.14 (-0.32, 0.04)	0.2882
neg_789	UNK_372.1455@0.663					-5.75 (-6.04, -5.47)	0	0.03 (-0.14, 0.20)	0.851593
pos_468	UNK_270.1986@11.023					-5.75 (-6.25, -5.25)	0	0.04 (-0.13, 0.21)	0.805213
pos_2114	UNK_473.1964@8.02					-5.75 (-6.15, -5.35)	0	0.11 (-0.16, 0.38)	0.633044
neg_122	Hydroxyphenyllactic acid	Hydroxyphenyllactic acid	Benzenoids	Phenylpropanoids	Phenylpropanoic acids	-5.75 (-6.48, -5.01)	0	0.02 (-0.19, 0.23)	0.940841
pos_84	Tyrosine	Tyrosine	Organic acids and derivatives	Amino acids and peptides	Amino acids	-5.74 (-6.24, -5.24)	0	0.08 (-0.26, 0.41)	0.812889
pos_1245	UNK_327.0868@3.349					-5.74 (-6.15, -5.32)	0	-0.18 (-0.35, -0.00)	0.147556
neg_1682	C22H32O7_7.369					-5.73 (-5.77, -5.69)	0	0.02 (-0.24, 0.28)	0.933012
neg_1772	UNK_506.2513@8.327					-5.73 (-6.15, -5.31)	0	0.02 (-0.14, 0.19)	0.888408
neg_152	C18H20N2O6_6.936					-5.73 (-6.21, -5.25)	0	0.07 (-0.19, 0.34)	0.772449
pos_1349	UNK_213.0438@3.964					-5.73 (-6.15, -5.30)	0	0.39 (0.04, 0.73)	0.1026
pos_980	UNK_220.1787@0.671					-5.73 (-5.95, -5.51)	0	0.03 (-0.15, 0.20)	0.882137
pos_2293	UNK_614.1723@8.769					-5.73 (-5.99, -5.46)	0	0.04 (-0.08, 0.15)	0.714481
pos_1448	C11H22N2O3_4.128					-5.73 (-5.98, -5.47)	0	-0.11 (-0.21, -0.00)	0.147198
neg_727	UNK_656.128@0.74					-5.72 (-6.16, -5.29)	0	-0.14 (-0.28, 0.01)	0.184389
pos_2059	UNK_1592.8105@7.731					-5.72 (-5.83, -5.62)	0	-0.11 (-0.38, 0.15)	0.61498
neg_1350	C11H22N2O3_4.12					-5.72 (-6.07, -5.37)	0	-0.06 (-0.17, 0.04)	0.464873
pos_171	C18H20N2O6_6.937					-5.71 (-6.10, -5.32)	0	0.06 (-0.18, 0.31)	0.792587
pos_1171	C10H10N2O_2.355					-5.71 (-6.40, -5.02)	0	0.03 (-0.24, 0.29)	0.92526
neg_1246	C35H36N2O6_2.846					-5.71 (-6.02, -5.39)	0	0.12 (-0.05, 0.29)	0.358431
pos_1999	UNK_588.6131@7.224					-5.70 (-6.03, -5.38)	0	0.38 (0.02, 0.73)	0.128299
neg_1331	UNK_943.352@3.755					-5.70 (-6.01, -5.39)	0	-0.01 (-0.07, 0.06)	0.938446
neg_2731	UNK_889.5011@12.856					-5.70 (-6.01, -5.39)	0	0.16 (-0.04, 0.37)	0.275642
neg_2830	UNK_951.514@13.599					-5.69 (-7.09, -4.30)	1.26145e-15	0.36 (-0.12, 0.85)	0.325013
neg_1774	UNK_504.2357@8.253					-5.69 (-6.40, -4.99)	0	0.18 (-0.04, 0.40)	0.279567
neg_1168	UNK_319.0947@1.968					-5.69 (-6.42, -4.97)	0	0.02 (-0.17, 0.20)	0.932632
pos_1938	UNK_726.064@6.741					-5.69 (-6.29, -5.10)	0	0.24 (0.03, 0.45)	0.104641
neg_2577	C18H29ClN2O4_11.744					-5.69 (-6.10, -5.28)	0	0.10 (0.02, 0.17)	0.0515787
neg_1825	UNK_314.1268@8.341					-5.69 (-6.53, -4.84)	0	0.12 (-0.14, 0.38)	0.605635
pos_1997	UNK_587.9445@7.226					-5.69 (-6.03, -5.34)	0	0.30 (0.03, 0.56)	0.103378
pos_2311	C21H35NO4_8.759					-5.68 (-5.96, -5.41)	0	-0.05 (-0.20, 0.10)	0.723639
pos_1943	UNK_840.4428@6.848					-5.68 (-5.93, -5.43)	0	0.16 (0.02, 0.29)	0.0974252
neg_2453	UNK_284.2516@11.478					-5.68 (-6.61, -4.74)	0	-0.03 (-0.40, 0.33)	0.931617
pos_4002	UNK_765.5288@12.938					-5.68 (-6.46, -4.89)	0	-0.14 (-0.29, 0.00)	0.168448
pos_1941	UNK_488.9105@6.752					-5.68 (-6.24, -5.11)	0	0.18 (-0.12, 0.48)	0.459326
neg_2700	UNK_882.531@12.536					-5.67 (-5.80, -5.55)	0	0.21 (-0.06, 0.49)	0.304104
neg_721	UNK_359.0156@0.683					-5.67 (-5.98, -5.37)	0	-0.26 (-0.48, -0.03)	0.0994695
pos_1860	UNK_516.9569@6.23					-5.67 (-6.32, -5.03)	0	0.19 (-0.05, 0.43)	0.290008
pos_1464	UNK_256.0851@4.343					-5.67 (-6.35, -4.99)	0	0.08 (-0.14, 0.30)	0.702565
neg_2812	UNK_914.7175@13.503					-5.67 (-6.20, -5.14)	0	-0.03 (-0.21, 0.16)	0.881833
neg_1951	C24H40O5_9.457	Muricholic acid	Sterol Lipids	Bile acids	C24 bile acids	-5.67 (-6.16, -5.17)	0	0.05 (-0.18, 0.27)	0.837225
pos_3451	UNK_200.0473@9.222					-5.66 (-6.12, -5.20)	0	-0.03 (-0.28, 0.23)	0.922477
pos_2104	UNK_666.6466@8.124					-5.66 (-6.25, -5.07)	0	0.43 (0.05, 0.82)	0.0990995
pos_3399	UNK_284.1986@9.189					-5.66 (-6.12, -5.20)	0	-0.02 (-0.28, 0.24)	0.93053
pos_1734	C11H13NO2_6.024					-5.66 (-6.46, -4.86)	0	0.14 (-0.06, 0.35)	0.353094
pos_2197	UNK_339.2413@8.465					-5.65 (-6.13, -5.17)	0	0.13 (0.00, 0.25)	0.151448
pos_1269	C12H16N2O4_3.62					-5.65 (-6.42, -4.89)	0	0.04 (-0.08, 0.17)	0.689069
neg_1342	C7H13NO3S_3.964					-5.65 (-6.00, -5.29)	0	0.33 (-0.06, 0.72)	0.256386
pos_2797	UNK_632.2482@9.245					-5.64 (-6.01, -5.27)	0	-0.13 (-0.28, 0.03)	0.270019
pos_1131	C5H4O2_1.834					-5.64 (-6.34, -4.94)	0	-0.27 (-0.55, 0.02)	0.191893
neg_93	UNK_629.1592@2.524					-5.64 (-5.91, -5.36)	0	0.17 (-0.09, 0.42)	0.41588
pos_6079	UNK_944.5444@15.011					-5.64 (-6.06, -5.21)	0	-0.08 (-0.27, 0.11)	0.628374
neg_1233	UNK_472.1919@2.469					-5.64 (-6.11, -5.17)	0	-0.07 (-0.29, 0.15)	0.728318
neg_1674	UNK_367.1088@7.213					-5.64 (-6.05, -5.22)	0	0.00 (-0.21, 0.21)	0.985235
pos_1165	C14H20N6O5S_2.253					-5.63 (-5.88, -5.39)	0	0.25 (-0.04, 0.53)	0.232818
neg_1306	C10H14N2O4_3.285					-5.63 (-6.01, -5.26)	0	-0.01 (-0.36, 0.33)	0.972435
pos_255	CAR(14:2)	CAR(14:2)	Fatty acyls	Fatty esters	Acyl carnitines	-5.63 (-5.70, -5.56)	0	-0.02 (-0.14, 0.10)	0.881833
neg_1635	UNK_1395.5593@6.784					-5.63 (-6.45, -4.81)	0	0.14 (-0.01, 0.29)	0.183486
pos_4311	UNK_727.0276@12.849					-5.63 (-6.30, -4.95)	0	0.05 (-0.15, 0.24)	0.804563
pos_2303	C19H26O2_8.894					-5.62 (-6.13, -5.12)	0	-0.08 (-0.26, 0.11)	0.626759
pos_1648	UNK_1294.7251@5.502					-5.62 (-6.02, -5.23)	0	0.46 (0.06, 0.85)	0.090586
neg_1731	C22H32O7_7.826					-5.62 (-6.18, -5.06)	0	0.03 (-0.01, 0.07)	0.267118
neg_321	C25H46O3_11.448					-5.62 (-6.57, -4.67)	0	-0.00 (-0.19, 0.18)	0.982748
neg_1375	C8H15NO4S_4.344					-5.62 (-5.90, -5.34)	0	0.13 (-0.04, 0.31)	0.321398
pos_1670	UNK_318.1834@5.594					-5.62 (-5.88, -5.36)	0	-0.09 (-0.30, 0.12)	0.634783
pos_1520	UNK_402.8816@4.521					-5.61 (-6.18, -5.05)	0	0.35 (0.03, 0.67)	0.121481
pos_432	C20H39NO4_9.542					-5.61 (-5.90, -5.33)	0	0.16 (-0.08, 0.40)	0.373734
pos_1479	UNK_1230.6251@4.52					-5.61 (-5.96, -5.26)	0	0.16 (-0.04, 0.37)	0.294948
neg_1163	UNK_684.1269@1.922					-5.61 (-5.81, -5.41)	0	0.02 (-0.10, 0.14)	0.845074
pos_4350	UNK_2228.594@13.462					-5.61 (-6.74, -4.48)	0	-0.05 (-0.25, 0.15)	0.791941
pos_2062	UNK_720.0423@7.749					-5.61 (-5.97, -5.25)	0	-0.05 (-0.30, 0.20)	0.845074
neg_809	UNK_741.1286@0.718					-5.61 (-5.93, -5.28)	0	0.02 (-0.06, 0.10)	0.744426
neg_1422	UNK_440.1503@5.225					-5.60 (-6.00, -5.21)	0	0.08 (-0.05, 0.21)	0.462614
pos_1313	UNK_689.2689@4.153					-5.60 (-6.16, -5.04)	0	0.39 (-0.14, 0.92)	0.325499
neg_1725	C21H32O6S_7.723					-5.60 (-5.98, -5.22)	0	-0.02 (-0.26, 0.22)	0.931771
pos_1283	C9H16N2O2_3.718					-5.60 (-5.74, -5.45)	0	0.07 (-0.08, 0.22)	0.598401
neg_1351	UNK_729.1584@4.112					-5.59 (-6.39, -4.79)	0	0.11 (0.02, 0.21)	0.0797943
pos_361	C25H43NO5_9.637					-5.58 (-5.95, -5.22)	0	-0.03 (-0.18, 0.12)	0.821919
neg_110	C18H24O5S_3.004					-5.58 (-5.90, -5.26)	0	0.18 (-0.06, 0.41)	0.328989
pos_3223	UNK_578.575@11.865					-5.58 (-6.16, -4.99)	0	-0.04 (-0.14, 0.06)	0.663411
neg_1199	UNK_434.201@2.282					-5.58 (-5.88, -5.28)	0	0.06 (-0.12, 0.24)	0.706849
neg_1202	C10H10N2_2.355					-5.57 (-6.24, -4.90)	0	0.02 (-0.19, 0.22)	0.940841
pos_1472	UNK_264.1087@4.662					-5.57 (-6.34, -4.80)	0	0.00 (-0.14, 0.15)	0.979588
neg_76	UNK_702.0693@1.918					-5.57 (-5.82, -5.31)	0	0.07 (-0.01, 0.14)	0.249783
pos_1547	C14H22N2O_4.684					-5.56 (-5.65, -5.48)	0	0.05 (-0.17, 0.26)	0.827832
neg_1620	C19H28O6S_6.664					-5.56 (-5.94, -5.18)	0	-0.07 (-0.38, 0.25)	0.833852
neg_1266	UNK_420.0506@3					-5.56 (-5.89, -5.23)	0	0.20 (-0.01, 0.41)	0.181407
neg_1704	C19H28O6S_7.429					-5.56 (-6.05, -5.07)	0	0.05 (-0.13, 0.23)	0.748176
pos_1550	C16H19N3O5_4.724					-5.56 (-6.05, -5.07)	0	-0.05 (-0.18, 0.08)	0.690829
neg_2358	C32H54O5_11.301					-5.56 (-6.01, -5.10)	0	-0.05 (-0.22, 0.11)	0.720319
neg_2090	UNK_878.5573@9.87					-5.55 (-6.18, -4.93)	0	0.15 (-0.05, 0.35)	0.32026
neg_1305	UNK_549.2642@3.272					-5.55 (-5.97, -5.14)	0	0.03 (-0.12, 0.19)	0.827638
neg_1332	C25H30N4O4S_3.797					-5.55 (-5.98, -5.13)	0	-0.01 (-0.23, 0.20)	0.959379
neg_2805	UNK_956.7264@13.503					-5.54 (-5.89, -5.19)	0	0.02 (-0.08, 0.13)	0.82242
pos_3481	UNK_476.2776@9.001					-5.54 (-6.29, -4.79)	0	-0.06 (-0.21, 0.09)	0.66549
neg_1279	UNK_236.0759@3.001					-5.54 (-6.27, -4.81)	0	-0.04 (-0.17, 0.09)	0.706526
pos_2202	C21H37NO5_8.624					-5.54 (-5.68, -5.40)	0	0.05 (-0.09, 0.19)	0.689069
pos_3138	C24H36O5_9.147					-5.54 (-6.24, -4.83)	0	0.06 (-0.05, 0.17)	0.509427
pos_1548	C5H11N_4.685					-5.53 (-5.56, -5.51)	0	0.06 (-0.17, 0.28)	0.798048
pos_4276	UNK_640.3868@12.56					-5.53 (-6.90, -4.16)	2.64129e-15	0.12 (-0.09, 0.32)	0.488374
pos_247	CAR(16:2)	CAR(16:2)	Fatty acyls	Fatty esters	Acyl carnitines	-5.53 (-5.72, -5.34)	0	-0.10 (-0.22, 0.03)	0.293411
neg_1669	UNK_1038.4801@7.221					-5.53 (-5.82, -5.24)	0	0.35 (-0.11, 0.80)	0.308545
pos_1288	C9H12O4_3.831					-5.53 (-5.72, -5.34)	0	0.03 (-0.19, 0.25)	0.888949
neg_2036	UNK_614.3663@9.681					-5.53 (-6.13, -4.92)	0	-0.03 (-0.24, 0.18)	0.878729
pos_1336	UNK_487.2285@2.915					-5.52 (-5.71, -5.34)	0	0.21 (-0.01, 0.44)	0.18268
neg_2304	UNK_422.3395@11.579					-5.52 (-6.22, -4.82)	0	0.04 (-0.03, 0.11)	0.438987
pos_2201	UNK_733.7203@8.537					-5.52 (-5.79, -5.25)	0	0.04 (-0.08, 0.17)	0.707515
neg_1899	C21H34O5S_9.078					-5.52 (-6.02, -5.02)	0	0.15 (-0.04, 0.34)	0.293411
pos_2296	C21H39NO5_8.904					-5.51 (-5.76, -5.26)	0	0.20 (-0.03, 0.43)	0.23238
pos_183	CAR(10:1)	CAR(10:1)	Fatty acyls	Fatty esters	Acyl carnitines	-5.51 (-5.75, -5.26)	0	-0.01 (-0.07, 0.05)	0.876227
neg_66	UNK_321.07@1.919					-5.51 (-5.69, -5.32)	0	-0.02 (-0.14, 0.10)	0.851238
pos_1220	C7H8N2O3_2.836					-5.50 (-5.76, -5.24)	0	0.05 (-0.10, 0.20)	0.730543
neg_1419	UNK_251.1192@5.13					-5.50 (-6.25, -4.75)	0	0.01 (-0.06, 0.08)	0.878309
pos_191	CAR(10:0)	CAR(10:0)	Fatty acyls	Fatty esters	Acyl carnitines	-5.50 (-5.66, -5.34)	0	-0.01 (-0.16, 0.14)	0.947724
pos_1940	UNK_488.5761@6.753					-5.50 (-5.80, -5.20)	0	0.15 (-0.11, 0.40)	0.478031
pos_1350	C6H9NO3_3.965					-5.50 (-5.52, -5.47)	0	0.35 (-0.02, 0.72)	0.183486
neg_73	UNK_359.02@1.917					-5.49 (-5.62, -5.37)	0	-0.08 (-0.32, 0.17)	0.738736
pos_4438	UNK_938.7411@12.642					-5.49 (-6.29, -4.69)	0	-0.09 (-0.22, 0.03)	0.325064
pos_1574	UNK_264.1084@4.868					-5.49 (-6.18, -4.80)	0	0.01 (-0.13, 0.15)	0.927198
neg_1712	UNK_414.172@7.672					-5.49 (-5.89, -5.08)	0	0.06 (-0.00, 0.12)	0.189112
neg_2820	C65H98O6_13.503					-5.48 (-5.96, -5.00)	0	-0.02 (-0.17, 0.14)	0.926036
pos_2061	C27H43NO2_7.694					-5.48 (-5.80, -5.16)	0	0.06 (-0.11, 0.22)	0.702565
pos_3309	UNK_538.2023@9.54					-5.48 (-5.86, -5.09)	0	0.22 (0.02, 0.42)	0.123366
neg_802	UNK_754.0949@0.74					-5.47 (-5.78, -5.17)	0	-0.30 (-0.58, -0.02)	0.126594
neg_2831	UNK_992.5162@13.595					-5.47 (-5.76, -5.18)	0	0.23 (0.01, 0.44)	0.127609
pos_4170	UNK_2151.6665@12.837					-5.47 (-6.05, -4.88)	0	0.06 (-0.05, 0.17)	0.530003
neg_2644	UNK_373.3115@12.087					-5.46 (-5.73, -5.20)	0	-0.06 (-0.12, 0.00)	0.192926
neg_219	C14H24O3_9.92					-5.46 (-5.59, -5.34)	0	-0.01 (-0.21, 0.19)	0.958208
pos_1586	UNK_316.1036@5.242					-5.46 (-5.52, -5.40)	0	0.13 (-0.29, 0.56)	0.735842
pos_4463	UNK_353.187@13.437					-5.46 (-6.07, -4.85)	0	0.05 (-0.07, 0.17)	0.652046
neg_1744	C27H40O11_7.904					-5.46 (-6.03, -4.89)	0	-0.11 (-0.42, 0.20)	0.687818
pos_1310	UNK_1050.4247@4.061					-5.46 (-5.68, -5.23)	0	-0.05 (-0.20, 0.09)	0.685924
neg_1719	C22H30N6O4S_7.605					-5.45 (-6.06, -4.85)	0	0.05 (-0.07, 0.17)	0.613681
neg_1771	C26H43NO8S_8.286					-5.45 (-6.06, -4.84)	0	-0.01 (-0.20, 0.18)	0.954604
neg_2222	C18H32O3_10.971					-5.44 (-6.62, -4.27)	0	0.04 (0.01, 0.06)	0.0550112
neg_2436	C30H50O5_11.03					-5.44 (-5.56, -5.33)	0	0.05 (-0.10, 0.20)	0.714191
pos_2004	C21H30O5_7.371					-5.44 (-6.01, -4.88)	0	0.00 (-0.13, 0.14)	0.973154
neg_1319	UNK_289.1142@3.466					-5.44 (-5.79, -5.10)	0	0.23 (0.04, 0.42)	0.0719155
pos_1424	UNK_716.3948@3.086					-5.44 (-5.86, -5.02)	0	-0.15 (-0.62, 0.31)	0.716934
neg_1727	UNK_430.2026@7.839					-5.44 (-5.90, -4.98)	0	0.07 (-0.03, 0.17)	0.332055
pos_3986	UNK_1553.0743@13.204					-5.44 (-6.89, -3.99)	2.06932e-13	-0.06 (-0.32, 0.19)	0.803686
neg_232	UNK_296.2353@9.802					-5.44 (-5.85, -5.02)	0	-0.02 (-0.12, 0.08)	0.83647
pos_1512	UNK_687.3713@4.508					-5.44 (-5.70, -5.17)	0	0.25 (0.04, 0.47)	0.0820457
neg_1373	C12H15NO5_4.421					-5.43 (-6.04, -4.83)	0	0.09 (-0.11, 0.28)	0.605635
neg_2645	C26H52O3_12.029					-5.43 (-5.55, -5.32)	0	0.05 (-0.06, 0.17)	0.586062
pos_3318	UNK_286.1966@9.622					-5.43 (-6.34, -4.52)	0	-0.10 (-0.62, 0.42)	0.846017
neg_1666	UNK_527.2554@7.211					-5.43 (-6.12, -4.74)	0	-0.06 (-0.21, 0.08)	0.614388
neg_2232	C28H45O9P_11.395					-5.43 (-5.88, -4.97)	0	-0.03 (-0.13, 0.08)	0.807458
neg_1383	C14H16ClN3O2_4.466					-5.42 (-5.54, -5.30)	0	0.04 (-0.03, 0.11)	0.443889
neg_1220	UNK_635.0774@2.6					-5.42 (-5.73, -5.11)	0	0.09 (-0.06, 0.23)	0.463485
pos_3561	UNK_938.8519@11.117					-5.42 (-5.83, -5.01)	0	-0.22 (-0.52, 0.08)	0.345368
pos_1230	C12H21N3O4_3.089					-5.41 (-5.60, -5.23)	0	0.06 (-0.04, 0.16)	0.485092
neg_1670	Hydroxyoctanoic acid	Hydroxyoctanoic acid	Fatty acyls	Fatty acids	Hydroxy FA	-5.41 (-6.45, -4.37)	0	0.01 (-0.12, 0.13)	0.965876
pos_96	CAR(3:0)	CAR(3:0)	Fatty acyls	Fatty esters	Acyl carnitines	-5.40 (-5.52, -5.28)	0	0.03 (-0.09, 0.14)	0.796567
neg_1741	UNK_432.2183@7.929					-5.40 (-5.76, -5.05)	0	0.05 (-0.14, 0.24)	0.781368
neg_1663	UNK_416.2228@7.215					-5.40 (-6.11, -4.70)	0	0.24 (0.03, 0.45)	0.102117
neg_725	UNK_273.1168@0.727					-5.40 (-6.04, -4.77)	0	0.10 (-0.01, 0.21)	0.2203
pos_2073	C19H26O3_7.851					-5.40 (-5.54, -5.26)	0	-0.04 (-0.12, 0.03)	0.478031
pos_4122	UNK_887.5203@13.823					-5.40 (-6.14, -4.66)	0	0.36 (0.08, 0.64)	0.0547375
pos_953	UNK_295.059@0.658					-5.40 (-5.50, -5.30)	0	-0.07 (-0.15, 0.02)	0.294948
pos_130	Hippuric acid	Hippuric acid	Benzenoids	Benzamides	Hippuric acids	-5.39 (-5.76, -5.01)	0	0.03 (-0.10, 0.16)	0.82242
pos_1147	C8H7NO3_1.92					-5.39 (-5.83, -4.95)	0	0.07 (-0.01, 0.14)	0.209656
neg_1791	UNK_474.21@8.707					-5.38 (-5.96, -4.80)	0	0.25 (0.04, 0.46)	0.075164
pos_2318	UNK_495.1371@8.805					-5.38 (-5.86, -4.91)	0	0.04 (-0.02, 0.10)	0.388053
neg_2344	C18H30O3_10.791					-5.38 (-6.51, -4.26)	0	-0.26 (-0.55, 0.03)	0.21449
pos_1166	UNK_434.2016@2.28					-5.38 (-5.56, -5.21)	0	0.02 (-0.17, 0.21)	0.921151
pos_1991	UNK_1473.7708@7.087					-5.38 (-5.67, -5.09)	0	0.33 (-0.01, 0.68)	0.173642
neg_2242	C28H52O5_11.678					-5.38 (-5.43, -5.33)	0	0.03 (-0.04, 0.11)	0.627481
pos_4648	UNK_993.7088@14.442					-5.38 (-6.42, -4.34)	0	0.20 (-0.03, 0.42)	0.229432
neg_240	UNK_398.2301@10.101					-5.38 (-5.73, -5.03)	0	-0.15 (-0.46, 0.16)	0.565041
neg_2818	UNK_567.2542@13.499					-5.38 (-5.91, -4.85)	0	-0.01 (-0.18, 0.15)	0.949771
pos_272	CAR(12:0)	CAR(12:0)	Fatty acyls	Fatty esters	Acyl carnitines	-5.37 (-5.46, -5.29)	0	-0.02 (-0.14, 0.10)	0.857158
pos_1268	C15H27NO5_3.605					-5.37 (-5.77, -4.97)	0	-0.02 (-0.18, 0.15)	0.92526
pos_2041	UNK_491.133@7.606					-5.37 (-6.37, -4.36)	0	0.08 (-0.03, 0.20)	0.350261
pos_172	CAR(8:0)	CAR(8:0)	Fatty acyls	Fatty esters	Acyl carnitines	-5.37 (-5.57, -5.16)	0	0.02 (-0.09, 0.12)	0.863069
pos_1128	UNK_106.0383@1.756					-5.37 (-6.44, -4.29)	0	-0.17 (-0.36, 0.03)	0.238568
pos_1879	UNK_288.2205@6.37					-5.36 (-5.49, -5.24)	0	0.04 (-0.13, 0.21)	0.805846
neg_1395	UNK_242.1267@4.662					-5.36 (-5.66, -5.06)	0	0.08 (-0.02, 0.18)	0.293411
neg_2126	UNK_676.3504@10.171					-5.36 (-6.01, -4.72)	0	-0.03 (-0.18, 0.12)	0.825277
pos_339	C23H41NO5_9.277					-5.36 (-5.50, -5.22)	0	0.03 (-0.07, 0.13)	0.730543
pos_1466	C13H9NO4_4.346					-5.36 (-5.82, -4.90)	0	-0.03 (-0.20, 0.13)	0.850986
neg_1776	UNK_430.2027@8.478					-5.36 (-5.77, -4.94)	0	0.09 (-0.02, 0.20)	0.254669
pos_116	gamma-Glutamylmethionine	gamma-Glutamylmethionine	Organic acids and derivatives	Amino acids and peptides	Dipeptides	-5.36 (-6.08, -4.63)	0	0.05 (-0.25, 0.35)	0.86339
pos_1995	UNK_1373.6797@7.199					-5.35 (-5.68, -5.02)	0	0.17 (0.03, 0.31)	0.0837929
neg_2342	C25H40N2O6S_11.687					-5.35 (-6.06, -4.64)	0	0.27 (-0.27, 0.81)	0.558769
pos_4397	UNK_561.5102@13.493					-5.35 (-6.10, -4.60)	0	0.03 (-0.29, 0.35)	0.928593
neg_1717	C19H26O3_7.605					-5.35 (-5.83, -4.87)	0	0.05 (-0.07, 0.18)	0.639397
pos_1221	UNK_580.2596@2.842					-5.35 (-5.65, -5.05)	0	0.05 (-0.11, 0.21)	0.724771
pos_1880	C9H17N_6.369					-5.35 (-5.44, -5.26)	0	0.04 (-0.12, 0.21)	0.77686
pos_1631	UNK_1075.0499@5.455					-5.35 (-5.99, -4.70)	0	-0.06 (-0.33, 0.22)	0.83647
pos_1311	CAR(5:0)	CAR(5:0)	Fatty acyls	Fatty esters	Acyl carnitines	-5.35 (-5.47, -5.22)	0	-0.01 (-0.24, 0.21)	0.957128
pos_1298	UNK_774.422@3.906					-5.34 (-5.67, -5.01)	0	0.16 (-0.09, 0.42)	0.421676
neg_1775	UNK_531.2856@8.284					-5.34 (-5.69, -4.98)	0	0.15 (0.01, 0.28)	0.128299
pos_1610	C13H25NO4_5.223					-5.34 (-5.40, -5.27)	0	-0.01 (-0.11, 0.10)	0.958208
pos_1123	C11H21NO5_1.66					-5.34 (-5.49, -5.18)	0	0.05 (-0.08, 0.17)	0.677849
neg_1191	C21H43O9P_2.051					-5.34 (-6.04, -4.64)	0	0.29 (0.03, 0.56)	0.11123
neg_1403	C16H19N3O5_4.725					-5.34 (-6.09, -4.58)	0	0.05 (-0.20, 0.31)	0.831796
pos_1532	UNK_250.0414@4.541					-5.33 (-6.01, -4.65)	0	-0.04 (-0.29, 0.22)	0.889958
neg_1171	C8H13NO3_1.925					-5.33 (-5.61, -5.05)	0	0.06 (-0.04, 0.15)	0.461686
pos_1318	UNK_1327.5446@4.194					-5.33 (-5.47, -5.18)	0	-0.01 (-0.12, 0.10)	0.926181
neg_1671	C26H43NO8S_7.211					-5.33 (-6.00, -4.66)	0	-0.32 (-0.62, -0.01)	0.139313
neg_2049	UNK_894.5508@9.55					-5.33 (-5.69, -4.96)	0	0.01 (-0.24, 0.27)	0.957716
neg_1754	UNK_1997.9305@8.108					-5.33 (-6.25, -4.40)	0	0.27 (-0.32, 0.87)	0.591219
pos_1287	UNK_482.2013@3.805					-5.32 (-5.44, -5.21)	0	0.00 (-0.10, 0.11)	0.970872
neg_1448	C21H30O8S_5.622					-5.32 (-5.51, -5.14)	0	0.01 (-0.24, 0.26)	0.95927
pos_3831	UNK_456.3219@12.047					-5.32 (-5.69, -4.96)	0	-0.07 (-0.23, 0.09)	0.593427
neg_1230	UNK_318.1063@2.471					-5.32 (-5.78, -4.86)	0	0.26 (0.05, 0.46)	0.0612537
neg_1421	UNK_402.1711@5.203					-5.32 (-5.63, -5.01)	0	-0.11 (-0.32, 0.11)	0.56803
neg_1789	C21H32O3_8.703					-5.32 (-5.88, -4.76)	0	0.02 (-0.13, 0.16)	0.905597
pos_2080	C21H28O4_7.889					-5.32 (-5.73, -4.91)	0	0.05 (-0.12, 0.22)	0.769898
pos_1936	UNK_1199.7043@6.697					-5.32 (-5.99, -4.65)	0	0.35 (0.02, 0.68)	0.130239
pos_2355	UNK_545.3487@11.094					-5.32 (-5.59, -5.04)	0	-0.01 (-0.11, 0.09)	0.935605
pos_1183	UNK_228.0571@2.519					-5.31 (-5.43, -5.19)	0	-0.05 (-0.17, 0.08)	0.676268
neg_1573	UNK_531.1958@6.141					-5.31 (-5.80, -4.81)	0	0.02 (-0.16, 0.19)	0.927076
pos_1942	UNK_1465.7245@6.752					-5.31 (-5.62, -4.99)	0	0.22 (-0.07, 0.51)	0.302455
neg_2103	UNK_373.3192@9.817					-5.30 (-5.66, -4.95)	0	0.04 (-0.13, 0.22)	0.788029
pos_1736	UNK_401.2629@6.018					-5.30 (-5.54, -5.06)	0	0.08 (-0.29, 0.46)	0.821919
neg_2028	C13H20O3_9.551					-5.30 (-5.44, -5.17)	0	0.07 (-0.13, 0.28)	0.687818
pos_1470	C13H23NO4_4.461					-5.30 (-5.37, -5.23)	0	0.01 (-0.11, 0.12)	0.958208
pos_239	CAR(14:1)	CAR(14:1)	Fatty acyls	Fatty esters	Acyl carnitines	-5.30 (-5.38, -5.22)	0	-0.01 (-0.11, 0.09)	0.926181
neg_119	C5H10O3_3.714	2-Hydroxy-3-methylbutyric acid	Fatty acyls	Fatty acids	Hydroxy FA	-5.30 (-5.38, -5.22)	0	0.04 (-0.10, 0.18)	0.736617
neg_1160	C5H7NO3_1.922					-5.30 (-5.52, -5.08)	0	0.08 (-0.04, 0.20)	0.391478
pos_1237	CAR(4:0)	CAR(4:0)	Fatty acyls	Fatty esters	Acyl carnitines	-5.30 (-5.36, -5.23)	0	0.01 (-0.10, 0.13)	0.907792
pos_1674	UNK_1349.622@5.604					-5.29 (-5.73, -4.86)	0	-0.22 (-0.51, 0.08)	0.335097
neg_2034	C24H40O7S_9.582					-5.29 (-5.73, -4.86)	0	0.08 (-0.08, 0.24)	0.559616
pos_3087	UNK_457.178@9.924					-5.29 (-6.16, -4.42)	0	0.14 (-0.23, 0.51)	0.668973
neg_2385	UNK_452.3862@11.97					-5.29 (-5.49, -5.09)	0	0.12 (0.02, 0.21)	0.071077
neg_1945	UNK_468.2362@9.45					-5.29 (-5.78, -4.80)	0	0.10 (-0.05, 0.26)	0.37342
pos_94	CAR(4:0(OH))	CAR(4:0(OH))	Fatty acyls	Fatty esters	Acyl carnitines	-5.29 (-5.38, -5.20)	0	0.03 (-0.09, 0.15)	0.788978
neg_1308	C6H6O_3.376					-5.29 (-5.70, -4.88)	0	0.05 (-0.02, 0.12)	0.370011
neg_1622	UNK_428.1867@6.71					-5.29 (-5.37, -5.21)	0	0.04 (-0.06, 0.14)	0.645174
pos_147	UNK_573.3363@5.927					-5.29 (-5.54, -5.04)	0	0.17 (-0.23, 0.58)	0.625577
pos_1468	UNK_143.0373@4.351					-5.29 (-5.58, -4.99)	0	0.13 (-0.02, 0.28)	0.255186
neg_1645	UNK_414.1714@7.019					-5.29 (-5.52, -5.05)	0	-0.14 (-0.48, 0.19)	0.623904
pos_1242	UNK_549.2649@3.276					-5.28 (-5.42, -5.14)	0	0.03 (-0.09, 0.16)	0.796567
pos_2094	C19H35NO5_8.018					-5.28 (-5.34, -5.22)	0	0.08 (-0.03, 0.19)	0.345295
pos_1859	UNK_517.2906@6.229					-5.28 (-6.10, -4.47)	0	0.09 (-0.16, 0.34)	0.68865
pos_1291	UNK_557.3591@3.923					-5.28 (-5.39, -5.18)	0	0.07 (0.02, 0.13)	0.057115
neg_1770	UNK_510.2831@8.244					-5.28 (-5.53, -5.03)	0	0.11 (-0.00, 0.21)	0.172675
neg_1711	UNK_432.2174@7.563					-5.28 (-5.66, -4.90)	0	0.00 (-0.16, 0.16)	0.988953
pos_3010	UNK_284.2507@9.536					-5.28 (-5.66, -4.89)	0	0.04 (-0.08, 0.16)	0.687818
neg_1623	UNK_430.2023@6.699					-5.28 (-5.33, -5.23)	0	0.02 (-0.08, 0.12)	0.840833
neg_2037	C24H40O8S_9.599					-5.28 (-5.81, -4.74)	0	-0.06 (-0.26, 0.13)	0.721129
pos_3185	C20H37NO4_9.186					-5.28 (-5.76, -4.79)	0	0.06 (-0.04, 0.16)	0.478031
neg_91	UNK_551.1725@2.516					-5.28 (-5.37, -5.18)	0	0.32 (0.02, 0.61)	0.121262
pos_2653	C21H30O3_9.242					-5.28 (-5.34, -5.21)	0	0.07 (-0.06, 0.21)	0.517151
neg_2432	UNK_563.3218@10.69					-5.27 (-6.07, -4.47)	0	-0.10 (-0.39, 0.19)	0.712499
neg_754	UNK_480.1172@0.715					-5.27 (-6.03, -4.52)	0	-0.09 (-0.47, 0.29)	0.806531
pos_1299	UNK_84.9992@3.967					-5.27 (-5.73, -4.80)	0	0.02 (-0.11, 0.14)	0.904773
pos_1240	C5H11N_3.309					-5.27 (-5.63, -4.91)	0	0.05 (-0.10, 0.20)	0.712499
neg_1641	UNK_545.2654@6.863					-5.27 (-5.86, -4.67)	0	-0.02 (-0.15, 0.11)	0.872929
neg_794	UNK_553.1559@0.722					-5.26 (-5.63, -4.90)	0	-0.09 (-0.25, 0.08)	0.524684
neg_1619	UNK_270.1581@6.653					-5.26 (-5.47, -5.05)	0	-0.01 (-0.20, 0.18)	0.962705
neg_1940	UNK_498.286@9.394					-5.26 (-5.43, -5.10)	0	0.01 (-0.11, 0.13)	0.959379
neg_2046	UNK_458.2518@9.602					-5.26 (-6.14, -4.38)	0	0.04 (-0.04, 0.13)	0.565041
neg_1672	UNK_531.2859@7.251					-5.26 (-5.43, -5.10)	0	0.02 (-0.12, 0.17)	0.872929
neg_1624	UNK_526.2777@6.735					-5.26 (-5.52, -5.00)	0	0.05 (-0.06, 0.17)	0.584395
neg_1347	C6H12O6_4.058					-5.26 (-5.38, -5.15)	0	0.02 (-0.10, 0.14)	0.851876
neg_1357	UNK_1327.5424@4.189					-5.26 (-5.47, -5.06)	0	-0.11 (-0.36, 0.14)	0.612552
pos_1515	UNK_1067.4727@4.519					-5.26 (-5.43, -5.10)	0	-0.11 (-0.53, 0.32)	0.796139
neg_1329	C11H14N2O3_3.709					-5.26 (-5.46, -5.06)	0	0.07 (-0.04, 0.18)	0.420808
pos_3614	UNK_696.6897@11.483					-5.26 (-5.66, -4.85)	0	-0.05 (-0.13, 0.03)	0.447779
neg_1376	UNK_1497.6471@4.576					-5.26 (-5.41, -5.11)	0	-0.12 (-0.31, 0.06)	0.400064
neg_1354	UNK_1028.442@4.057					-5.26 (-5.67, -4.84)	0	0.07 (-0.11, 0.25)	0.676595
pos_1635	UNK_744.3652@5.402					-5.26 (-5.33, -5.18)	0	0.22 (-0.06, 0.51)	0.294948
neg_1447	UNK_544.1621@5.607					-5.25 (-5.34, -5.17)	0	0.04 (-0.09, 0.17)	0.729352
neg_1174	UNK_528.0652@1.942					-5.25 (-5.63, -4.87)	0	0.13 (-0.01, 0.27)	0.189213
neg_2456	UNK_410.2464@10.972					-5.25 (-5.79, -4.72)	0	0.17 (-0.30, 0.64)	0.688058
pos_1231	CAR(3:0(2Me))	CAR(3:0(2Me))	Fatty acyls	Fatty esters	Acyl carnitines	-5.25 (-5.36, -5.14)	0	0.01 (-0.09, 0.11)	0.938446
neg_375	Tetradecadienoic acid	Tetradecadienoic acid	Fatty acyls	Fatty acids		-5.25 (-5.43, -5.07)	0	-0.00 (-0.13, 0.13)	0.999428
neg_1340	C20H16O4_3.933					-5.25 (-5.55, -4.95)	0	0.32 (-0.02, 0.65)	0.192926
neg_1798	C22H28N4O6_8.845					-5.25 (-5.86, -4.64)	0	0.05 (-0.04, 0.13)	0.50018
neg_2329	UNK_484.3759@11.203					-5.25 (-5.58, -4.91)	0	-0.03 (-0.08, 0.02)	0.492983
neg_2129	C24H45NO6_10.009					-5.25 (-5.60, -4.89)	0	0.02 (-0.16, 0.19)	0.925215
neg_2165	C24H40O6S_10.257					-5.24 (-5.58, -4.90)	0	-0.06 (-0.11, 0.00)	0.171867
pos_1621	C16H29NO5_5.26					-5.24 (-5.73, -4.75)	0	0.05 (-0.02, 0.13)	0.34247
neg_124	UNK_1170.6598@3.901					-5.24 (-5.57, -4.91)	0	0.16 (-0.01, 0.32)	0.184389
pos_1013	UNK_1053.3315@0.717					-5.24 (-5.37, -5.11)	0	0.06 (-0.00, 0.13)	0.164322
pos_1341	UNK_613.3197@3.129					-5.24 (-6.01, -4.47)	0	0.02 (-0.08, 0.13)	0.835705
pos_1634	UNK_585.3285@5.422					-5.24 (-5.91, -4.57)	0	0.28 (-0.15, 0.71)	0.401014
neg_2597	UNK_356.2672@10.703					-5.24 (-5.89, -4.59)	0	0.19 (-0.10, 0.49)	0.397589
pos_1602	C13H25NO4_5.084					-5.24 (-5.29, -5.19)	0	-0.00 (-0.11, 0.10)	0.966787
neg_1166	UNK_257.1239@1.975					-5.24 (-5.70, -4.77)	0	0.04 (-0.12, 0.20)	0.791941
pos_1271	UNK_501.2438@3.64					-5.23 (-6.04, -4.43)	0	0.09 (-0.10, 0.29)	0.565461
pos_1308	C21H30O10_4.078					-5.23 (-5.31, -5.15)	0	0.10 (-0.01, 0.20)	0.20611
neg_1196	C14H20N6O5S_2.256					-5.23 (-5.40, -5.06)	0	0.23 (-0.00, 0.46)	0.160509
neg_1595	UNK_370.145@6.483					-5.23 (-5.36, -5.09)	0	0.03 (-0.12, 0.17)	0.855943
pos_1629	UNK_1075.5509@5.453					-5.23 (-5.76, -4.70)	0	0.34 (0.07, 0.62)	0.0604438
neg_3328	C41H82NO9P_13.402					-5.23 (-6.94, -3.51)	2.4953e-09	-0.03 (-0.51, 0.44)	0.943951
neg_1304	C8H16N2O3_3.308					-5.22 (-5.50, -4.95)	0	0.13 (-0.03, 0.28)	0.274938
pos_1312	C13H16N2O5_4.107					-5.22 (-5.91, -4.54)	0	0.11 (-0.09, 0.32)	0.508702
pos_103	CAR(5:0(OH))	CAR(5:0(OH))	Fatty acyls	Fatty esters	Acyl carnitines	-5.22 (-5.31, -5.14)	0	0.05 (-0.06, 0.16)	0.586549
neg_1303	UNK_448.2167@3.284					-5.22 (-5.31, -5.13)	0	0.04 (-0.09, 0.16)	0.748339
pos_113	CAR(5:1)	CAR(5:1)	Fatty acyls	Fatty esters	Acyl carnitines	-5.22 (-5.26, -5.19)	0	0.04 (-0.03, 0.12)	0.499882
neg_1737	UNK_428.1871@7.88					-5.22 (-5.26, -5.17)	0	-0.01 (-0.12, 0.11)	0.941376
pos_1307	C7H8N4O2_4.059	Paraxanthine	Nucleic acids	Purines	Xanthines	-5.22 (-5.32, -5.11)	0	0.00 (-0.13, 0.13)	0.995129
neg_1800	UNK_550.2249@8.849					-5.22 (-5.80, -4.64)	0	0.15 (-0.07, 0.38)	0.362109
pos_2522	C26H48NO7P_10.696					-5.22 (-5.92, -4.51)	0	-0.07 (-0.42, 0.28)	0.84425
pos_3570	C35H71NO3_11.669					-5.22 (-5.87, -4.56)	0	-0.03 (-0.15, 0.10)	0.829204
pos_4499	UNK_1079.4491@13.269					-5.22 (-6.10, -4.33)	0	-0.09 (-0.30, 0.12)	0.615248
pos_1295	UNK_212.1524@3.907					-5.22 (-5.61, -4.83)	0	0.13 (-0.04, 0.30)	0.297063
neg_1579	UNK_400.1558@6.24					-5.21 (-5.51, -4.92)	0	-0.03 (-0.29, 0.22)	0.895517
neg_1245	C13H14N2O3_2.842					-5.21 (-5.43, -4.99)	0	-0.02 (-0.22, 0.18)	0.912827
pos_86	C15H21N5O13P2_1.835					-5.21 (-5.45, -4.97)	0	-0.08 (-0.18, 0.02)	0.281725
neg_1348	UNK_420.2006@4.081					-5.21 (-5.26, -5.17)	0	0.07 (-0.03, 0.17)	0.384881
pos_1000	UNK_399.0444@0.659					-5.21 (-5.41, -5.01)	0	0.03 (-0.00, 0.06)	0.226349
neg_163	C15H30N6O5S_7.604					-5.21 (-5.31, -5.11)	0	0.06 (-0.05, 0.18)	0.515187
neg_2041	C16H28O2_9.701					-5.21 (-5.44, -4.97)	0	-0.09 (-0.21, 0.02)	0.267118
neg_176	Dehydroepiandrosterone sulfate	Dehydroepiandrosterone sulfate	Sterol Lipids	Steroids and steroid derivatives	Sulfated steroids	-5.21 (-5.29, -5.12)	0	0.08 (-0.07, 0.23)	0.540611
neg_1386	UNK_1988.0403@4.547					-5.20 (-5.50, -4.91)	0	0.11 (-0.05, 0.28)	0.37342
neg_1262	UNK_223.0342@3					-5.20 (-5.62, -4.79)	0	-0.04 (-0.35, 0.26)	0.898098
neg_1068	Taurochenodeoxycholic acid	Taurochenodeoxycholic acid	Sterol Lipids	Bile acids	C24 bile acids	-5.20 (-5.29, -5.11)	0	0.09 (-0.02, 0.20)	0.257767
neg_1186	C14H26N4O6S_2.051					-5.20 (-5.50, -4.91)	0	0.24 (0.00, 0.47)	0.150305
pos_178	Cortisone	Cortisone	Sterol Lipids	Steroids	C21 steroids	-5.20 (-5.31, -5.10)	0	0.05 (-0.08, 0.18)	0.663128
pos_377	UNK_442.2723@9.29					-5.20 (-5.75, -4.65)	0	0.17 (-0.06, 0.41)	0.328828
neg_1621	UNK_386.1763@6.739					-5.20 (-5.55, -4.85)	0	0.17 (0.01, 0.32)	0.115581
neg_2026	C23H27FN4O3_9.71					-5.20 (-5.62, -4.77)	0	0.07 (-0.02, 0.16)	0.28168
pos_2312	UNK_538.1655@8.806					-5.20 (-6.15, -4.25)	0	0.12 (-0.09, 0.33)	0.505268
neg_1255	UNK_317.1561@3.016					-5.19 (-5.57, -4.81)	0	0.06 (-0.07, 0.19)	0.56375
neg_2149	C14H26O3_10.31					-5.19 (-5.41, -4.97)	0	0.10 (-0.15, 0.34)	0.645129
pos_2217	UNK_515.1407@8.67					-5.19 (-5.40, -4.98)	0	0.14 (-0.02, 0.30)	0.244898
neg_1366	C9H9NO3_4.374	Hippuric acid	Benzenoids	Benzamides	Hippuric acids	-5.19 (-5.27, -5.10)	0	0.02 (-0.10, 0.14)	0.856415
pos_1247	UNK_448.2175@3.428					-5.19 (-5.34, -5.03)	0	0.04 (-0.10, 0.17)	0.772915
pos_2300	UNK_520.193@8.806					-5.19 (-5.79, -4.58)	0	0.11 (-0.03, 0.26)	0.282267
pos_111	UNK_448.2173@3.288					-5.19 (-5.26, -5.12)	0	0.03 (-0.09, 0.15)	0.804337
pos_3959	UNK_795.5112@13.077					-5.19 (-6.03, -4.34)	0	0.14 (0.03, 0.25)	0.0576996
pos_2176	UNK_314.1269@8.342					-5.18 (-5.57, -4.80)	0	0.06 (-0.12, 0.23)	0.723522
pos_995	UNK_652.1055@0.729					-5.18 (-5.55, -4.82)	0	0.01 (-0.14, 0.16)	0.951629
neg_1442	C24H32O9_5.504					-5.18 (-5.38, -4.98)	0	-0.13 (-0.29, 0.02)	0.252315
neg_1715	UNK_562.2101@7.578					-5.18 (-5.48, -4.88)	0	0.01 (-0.11, 0.13)	0.931771
neg_1318	UNK_333.1215@3.466					-5.18 (-5.25, -5.11)	0	0.19 (0.03, 0.34)	0.0766402
pos_1297	UNK_871.478@3.906					-5.18 (-5.35, -5.01)	0	0.13 (-0.05, 0.32)	0.355762
pos_504	UNK_502.3697@12.297					-5.18 (-5.58, -4.77)	0	-0.17 (-0.43, 0.09)	0.400524
pos_1093	C8H17NO2_0.993					-5.18 (-5.22, -5.13)	0	0.03 (-0.06, 0.11)	0.711234
neg_2578	UNK_491.3818@10.673					-5.18 (-5.43, -4.92)	0	0.01 (-0.13, 0.15)	0.958208
pos_1669	C10H13NO4_5.817					-5.18 (-5.62, -4.74)	0	0.06 (-0.06, 0.17)	0.556519
pos_1244	C8H16N2O3_3.313					-5.18 (-5.46, -4.89)	0	0.14 (-0.03, 0.31)	0.248238
neg_1294	C14H18N2O6_3.189					-5.17 (-5.64, -4.70)	0	0.12 (-0.11, 0.35)	0.547149
neg_239	Glycodeoxycholic acid	Glycodeoxycholic acid	Sterol Lipids	Bile acids	C24 bile acids	-5.17 (-5.22, -5.12)	0	0.09 (-0.01, 0.20)	0.215908
pos_197	C21H30O3_8.51					-5.17 (-5.20, -5.13)	0	0.08 (-0.06, 0.22)	0.468978
pos_922	C5H13NO_0.762					-5.17 (-5.35, -4.99)	0	0.20 (0.01, 0.39)	0.126167
neg_1367	C8H9NO_4.372					-5.17 (-5.25, -5.08)	0	0.01 (-0.11, 0.14)	0.923455
pos_1300	C6H7NO3S_3.974					-5.16 (-5.55, -4.77)	0	0.05 (-0.04, 0.14)	0.512516
pos_1508	C13H16N2O4_4.497					-5.16 (-5.33, -4.99)	0	0.05 (-0.12, 0.21)	0.766833
pos_1216	C17H22N2O7_2.843					-5.16 (-5.34, -4.99)	0	0.04 (-0.11, 0.18)	0.772915
pos_973	UNK_369.0456@0.719					-5.16 (-6.12, -4.20)	0	0.04 (-0.14, 0.21)	0.829204
neg_191	Taurocholic acid	Taurocholic acid	Sterol Lipids	Bile acids	C24 bile acids	-5.16 (-5.26, -5.06)	0	0.08 (-0.04, 0.20)	0.399303
pos_1378	UNK_342.0863@3.933					-5.16 (-5.55, -4.77)	0	0.33 (0.06, 0.60)	0.0664228
neg_231	UNK_485.3354@9.802					-5.16 (-5.50, -4.82)	0	-0.06 (-0.17, 0.05)	0.473017
pos_110	1-Methyladenosine	1-Methyladenosine	Nucleic acids	Purines	Purine ribonucleosides	-5.16 (-5.62, -4.70)	0	0.19 (-0.06, 0.44)	0.326615
neg_938	UNK_537.0919@0.718					-5.15 (-5.95, -4.36)	0	-0.20 (-0.49, 0.09)	0.361103
neg_1432	UNK_744.3648@5.39					-5.15 (-5.33, -4.98)	0	0.30 (0.03, 0.57)	0.105229
neg_126	alpha-N-Phenylacetylglutamine	alpha-N-Phenylacetylglutamine	Organic acids and derivatives	Amino acids and peptides	Amino acids	-5.15 (-5.21, -5.10)	0	0.03 (-0.09, 0.16)	0.784483
neg_1368	C5H10N2O3_4.496					-5.15 (-5.25, -5.06)	0	0.03 (-0.09, 0.15)	0.778932
neg_731	UNK_303.9259@0.681					-5.15 (-6.19, -4.11)	0	-0.09 (-0.49, 0.31)	0.821919
pos_1686	UNK_553.2667@5.64					-5.15 (-5.52, -4.78)	0	0.00 (-0.16, 0.16)	0.988953
neg_1748	UNK_510.2825@8.019					-5.15 (-5.42, -4.87)	0	0.05 (-0.06, 0.16)	0.627481
pos_1485	UNK_201.0404@4.375					-5.15 (-5.32, -4.97)	0	0.00 (-0.12, 0.12)	0.982748
neg_1917	C12H24O2_9.159					-5.15 (-5.32, -4.97)	0	0.02 (-0.13, 0.18)	0.889812
neg_1708	C20H26O4_7.604					-5.15 (-5.23, -5.06)	0	0.06 (-0.06, 0.17)	0.591219
neg_309	C26H50O4_11.847					-5.15 (-5.27, -5.02)	0	0.03 (-0.04, 0.09)	0.626021
pos_1611	C10H16O4_5.224					-5.15 (-5.19, -5.10)	0	-0.02 (-0.08, 0.04)	0.737208
pos_398	UNK_796.585@9.859					-5.15 (-5.29, -5.00)	0	0.02 (-0.06, 0.09)	0.827638
pos_3441	UNK_533.7857@11.065					-5.14 (-5.31, -4.98)	0	-0.03 (-0.17, 0.10)	0.795371
neg_114	UNK_219.1108@3.466					-5.14 (-5.21, -5.07)	0	0.15 (0.01, 0.28)	0.138667
pos_1484	UNK_76.0316@4.375					-5.14 (-5.27, -5.02)	0	0.02 (-0.10, 0.14)	0.869292
neg_1750	UNK_506.2518@8					-5.14 (-5.46, -4.83)	0	0.12 (-0.00, 0.24)	0.164857
pos_2196	C19H37NO5_8.491					-5.14 (-5.23, -5.05)	0	0.06 (-0.06, 0.19)	0.56803
pos_1687	UNK_553.6013@5.641					-5.14 (-5.50, -4.78)	0	0.04 (-0.04, 0.12)	0.572918
neg_1387	C14H23N3O6_4.301					-5.14 (-5.44, -4.84)	0	0.13 (-0.00, 0.27)	0.174303
neg_99	C17H22N2O7_2.842					-5.14 (-5.33, -4.95)	0	0.04 (-0.10, 0.17)	0.792874
pos_2973	UNK_487.179@9.922					-5.14 (-5.40, -4.88)	0	0.05 (-0.05, 0.16)	0.542171
neg_1766	UNK_398.1766@8.251					-5.14 (-5.29, -4.99)	0	0.03 (-0.04, 0.11)	0.582596
pos_2319	C20H28O_8.801					-5.14 (-5.28, -5.00)	0	0.10 (-0.05, 0.26)	0.401014
pos_2509	C6H8O_9.921					-5.14 (-5.21, -5.07)	0	0.05 (-0.08, 0.18)	0.670313
pos_954	UNK_170.1422@0.727					-5.14 (-5.32, -4.95)	0	-0.07 (-0.18, 0.04)	0.385314
neg_1570	UNK_487.1696@6.048					-5.13 (-5.38, -4.89)	0	-0.02 (-0.19, 0.15)	0.922477
neg_2481	UNK_1084.669@10.932					-5.13 (-5.48, -4.79)	0	-0.01 (-0.08, 0.06)	0.904478
pos_1689	UNK_225.098@5.864					-5.13 (-5.35, -4.91)	0	-0.07 (-0.29, 0.15)	0.728818
pos_1441	UNK_1071.5944@3.906					-5.13 (-5.42, -4.84)	0	0.14 (-0.02, 0.31)	0.219148
pos_129	Caffeine	Caffeine	Nucleic acids	Purines	Xanthines	-5.13 (-5.20, -5.06)	0	0.02 (-0.10, 0.14)	0.875903
pos_1248	C14H18N2O4_3.437					-5.13 (-5.39, -4.86)	0	0.06 (-0.22, 0.35)	0.820517
neg_2361	C16H26O2_10.985					-5.13 (-5.54, -4.71)	0	-0.01 (-0.17, 0.15)	0.966787
pos_1282	UNK_206.1024@3.715					-5.13 (-5.14, -5.11)	0	0.03 (-0.08, 0.14)	0.778932
pos_1609	UNK_113.1205@5.186					-5.13 (-5.15, -5.10)	0	0.05 (-0.05, 0.15)	0.585834
neg_2832	UNK_1009.5412@13.61					-5.13 (-5.60, -4.65)	0	0.10 (-0.01, 0.21)	0.193319
pos_2206	UNK_552.1959@8.572					-5.12 (-5.26, -4.99)	0	-0.06 (-0.34, 0.21)	0.816155
neg_1215	UNK_646.1504@2.511					-5.12 (-5.88, -4.36)	0	0.10 (-0.40, 0.59)	0.844684
pos_173	CAR(10:0(OH))	CAR(10:0(OH))	Fatty acyls	Fatty esters	Acyl carnitines	-5.12 (-5.54, -4.70)	0	0.08 (-0.05, 0.20)	0.442239
neg_2551	C18H28O2_11.217	Octadecatetraenoic acid	Fatty acyls	Fatty acids		-5.12 (-5.52, -4.72)	0	-0.01 (-0.10, 0.07)	0.86339
neg_1747	C19H28O5S_8.034					-5.12 (-5.36, -4.88)	0	0.11 (-0.11, 0.33)	0.562982
neg_761	UNK_423.1141@0.748					-5.12 (-5.73, -4.51)	0	0.14 (-0.01, 0.29)	0.208902
pos_464	C26H43NO6_9.573					-5.12 (-5.19, -5.05)	0	0.04 (-0.07, 0.15)	0.714452
pos_2038	C17H33NO5_7.472					-5.12 (-5.16, -5.08)	0	0.01 (-0.07, 0.08)	0.92526
pos_4649	UNK_900.557@14.44					-5.12 (-5.29, -4.95)	0	-0.13 (-0.54, 0.28)	0.723309
pos_1284	C13H25NO5_3.833					-5.12 (-5.17, -5.06)	0	-0.02 (-0.10, 0.06)	0.792889
pos_1281	UNK_594.2754@3.707					-5.12 (-5.31, -4.92)	0	0.06 (-0.09, 0.20)	0.652046
neg_207	Glycohyocholic acid	Glycohyocholic acid	Sterol Lipids	Bile acids	C24 bile acids	-5.12 (-5.21, -5.03)	0	0.04 (-0.10, 0.18)	0.744426
neg_1803	UNK_512.2984@8.999					-5.12 (-5.23, -5.00)	0	0.03 (-0.10, 0.15)	0.842556
neg_1598	UNK_318.122@6.474					-5.12 (-5.38, -4.85)	0	0.05 (-0.09, 0.19)	0.676595
pos_1690	C8H15NO2_5.867					-5.11 (-5.46, -4.77)	0	-0.02 (-0.20, 0.15)	0.902842
neg_1316	UNK_245.1073@3.466					-5.11 (-5.16, -5.07)	0	0.15 (0.01, 0.28)	0.131917
pos_383	C21H39NO5_9.049					-5.11 (-5.38, -4.85)	0	0.01 (-0.12, 0.14)	0.940478
neg_1197	3-Hydroxybutyric acid					-5.11 (-5.25, -4.97)	0	0.05 (-0.07, 0.17)	0.643102
pos_1923	UNK_717.3696@6.564					-5.11 (-5.54, -4.69)	0	0.06 (-0.27, 0.39)	0.864137
pos_1250	C11H15NO5_3.467					-5.11 (-5.19, -5.03)	0	0.13 (-0.00, 0.27)	0.170538
pos_258	CAR(20:0)	CAR(20:0)	Fatty acyls	Fatty esters	Acyl carnitines	-5.11 (-6.76, -3.46)	1.466e-09	-0.37 (-0.78, 0.03)	0.203884
pos_184	C19H28O3_7.839					-5.11 (-5.18, -5.04)	0	0.12 (-0.03, 0.27)	0.295819
pos_3032	UNK_345.2344@9.443					-5.11 (-5.59, -4.62)	0	-0.07 (-0.25, 0.11)	0.676288
neg_1214	UNK_629.0776@2.514					-5.11 (-5.37, -4.85)	0	-0.24 (-0.43, -0.05)	0.0557203
pos_1559	C12H14O4_4.931					-5.11 (-6.11, -4.10)	0	0.01 (-0.07, 0.08)	0.947724
pos_1483	UNK_104.0267@4.375					-5.11 (-5.24, -4.97)	0	-0.01 (-0.12, 0.11)	0.961688
neg_1310	UNK_448.2167@3.423					-5.10 (-5.37, -4.84)	0	-0.01 (-0.09, 0.08)	0.950894
neg_1769	UNK_512.2986@8.347					-5.10 (-5.14, -5.07)	0	0.05 (-0.07, 0.17)	0.645727
neg_1802	UNK_416.2234@9.012					-5.10 (-5.23, -4.97)	0	0.02 (-0.09, 0.14)	0.827638
neg_200	UNK_400.2296@9.602					-5.10 (-5.20, -5.00)	0	0.04 (-0.07, 0.14)	0.684662
neg_1782	UNK_372.1971@8.646					-5.10 (-5.34, -4.85)	0	-0.13 (-0.35, 0.08)	0.440495
pos_1292	C12H21N3O6_3.914					-5.10 (-5.14, -5.05)	0	0.10 (-0.03, 0.24)	0.296277
neg_115	C4H8O_3.468					-5.10 (-5.27, -4.92)	0	0.14 (0.02, 0.26)	0.0972098
pos_4456	C44H80NO7P_12.843					-5.09 (-5.25, -4.94)	0	-0.05 (-0.18, 0.09)	0.693762
neg_385	UNK_454.3293@10.71					-5.09 (-5.19, -4.99)	0	-0.00 (-0.16, 0.15)	0.989201
neg_1705	UNK_424.1558@7.436					-5.09 (-5.26, -4.92)	0	0.08 (-0.03, 0.18)	0.330232
pos_1225	C13H18N2O4_2.921					-5.09 (-5.51, -4.66)	0	-0.15 (-0.36, 0.06)	0.360138
pos_1440	C20H32F2O5_3.905					-5.09 (-5.34, -4.84)	0	0.15 (0.00, 0.31)	0.154884
neg_933	C8H16NO9P_0.681					-5.09 (-5.77, -4.41)	0	-0.35 (-1.10, 0.39)	0.58081
pos_1507	C5H7NO3_4.498					-5.09 (-5.16, -5.01)	0	0.04 (-0.09, 0.17)	0.748339
pos_93	UNK_83.0373@1.914					-5.09 (-5.27, -4.91)	0	0.02 (-0.06, 0.10)	0.837084
neg_2119	UNK_482.2879@9.985					-5.08 (-5.12, -5.05)	0	0.04 (-0.17, 0.24)	0.865432
pos_6	UNK_128.1316@0.515					-5.08 (-5.44, -4.73)	0	0.18 (-0.07, 0.42)	0.344038
neg_2650	UNK_697.3143@11.18					-5.08 (-5.68, -4.49)	0	0.10 (-0.03, 0.23)	0.316943
neg_1317	UNK_273.0297@3.465					-5.08 (-5.32, -4.84)	0	0.07 (-0.03, 0.16)	0.360138
pos_1553	UNK_755.4186@4.746					-5.08 (-5.53, -4.63)	0	0.21 (-0.05, 0.46)	0.285726
neg_1418	UNK_242.1266@5.136					-5.08 (-5.32, -4.84)	0	0.14 (-0.03, 0.31)	0.255738
pos_6086	UNK_493.5226@15.18					-5.08 (-5.40, -4.76)	0	-0.18 (-0.33, -0.03)	0.0706088
neg_2802	UNK_675.3978@13.511					-5.07 (-5.89, -4.26)	0	-0.09 (-0.32, 0.14)	0.658064
pos_2328	C23H43NO4_10.053	CAR(16:1)	Fatty acyls	Fatty esters	Acyl carnitines	-5.07 (-5.19, -4.96)	0	-0.06 (-0.15, 0.02)	0.327486
neg_1314	C6H13NO3_3.469					-5.07 (-5.13, -5.02)	0	0.14 (0.01, 0.26)	0.120859
neg_2097	UNK_417.309@9.817					-5.07 (-5.27, -4.88)	0	-0.03 (-0.09, 0.04)	0.676268
neg_1713	UNK_1200.5544@7.669					-5.07 (-5.76, -4.38)	0	0.07 (-0.10, 0.24)	0.625577
neg_70	UNK_285.0486@1.919					-5.07 (-5.18, -4.96)	0	0.04 (-0.06, 0.13)	0.66549
neg_1567	C12H15NO4_6.018					-5.07 (-5.17, -4.97)	0	0.10 (0.01, 0.20)	0.110411
pos_1471	C6H7N3O_4.688					-5.07 (-5.14, -5.00)	0	0.02 (-0.10, 0.14)	0.897551
neg_1372	UNK_228.0206@4.606					-5.07 (-5.41, -4.73)	0	-0.01 (-0.14, 0.12)	0.949729
neg_1633	C19H28O6S_6.814					-5.07 (-5.08, -5.06)	0	0.19 (-0.12, 0.49)	0.448167
neg_206	UNK_512.2987@9.621					-5.07 (-5.15, -4.99)	0	0.01 (-0.10, 0.12)	0.92526
neg_1939	C26H43NO8S_9.408					-5.07 (-5.28, -4.86)	0	0.00 (-0.14, 0.15)	0.975379
pos_4479	UNK_586.427@12.613					-5.07 (-6.35, -3.79)	1.06199e-14	0.09 (-0.02, 0.21)	0.24746
pos_1332	C6H7N5O_2.938					-5.07 (-5.80, -4.34)	0	0.24 (-0.06, 0.55)	0.292461
pos_1293	UNK_184.1576@3.906					-5.06 (-5.19, -4.94)	0	0.16 (0.02, 0.30)	0.0849048
pos_104	C6H7N_2.757					-5.06 (-5.39, -4.74)	0	0.12 (-0.12, 0.37)	0.562744
pos_106	C10H9NO3_2.757					-5.06 (-5.39, -4.74)	0	0.12 (-0.13, 0.37)	0.579484
pos_1109	C9H17NO4_1.157					-5.06 (-5.12, -5.00)	0	0.03 (-0.08, 0.14)	0.745378
neg_1315	C3H7NO2_3.465					-5.06 (-5.13, -5.00)	0	0.14 (0.02, 0.25)	0.0746516
pos_232	CAR(14:0)	CAR(14:0)	Fatty acyls	Fatty esters	Acyl carnitines	-5.06 (-5.23, -4.90)	0	-0.03 (-0.11, 0.05)	0.61498
neg_1788	UNK_524.1876@8.708					-5.06 (-5.50, -4.61)	0	-0.00 (-0.10, 0.09)	0.988373
pos_1213	C9H7NO_2.757					-5.06 (-5.39, -4.73)	0	0.11 (-0.14, 0.35)	0.616098
pos_2216	UNK_557.1749@8.668					-5.06 (-5.31, -4.80)	0	0.21 (0.01, 0.41)	0.132966
pos_2621	UNK_827.5011@11.823					-5.06 (-6.49, -3.62)	4.99906e-12	-0.04 (-0.40, 0.31)	0.905786
neg_1926	C22H26O5_9.287					-5.06 (-5.23, -4.88)	0	0.02 (-0.10, 0.15)	0.842534
pos_1469	C10H7NO3_4.352					-5.05 (-5.32, -4.79)	0	0.11 (-0.05, 0.28)	0.374204
pos_112	C9H17NO5_3.468					-5.05 (-5.13, -4.97)	0	0.13 (-0.00, 0.26)	0.173705
pos_326	C21H41NO5_9.335					-5.05 (-5.17, -4.93)	0	0.02 (-0.08, 0.11)	0.867837
pos_1503	Pro-Phe	Pro-Phe	Organic acids and derivatives	Amino acids and peptides	Dipeptides	-5.05 (-5.63, -4.47)	0	0.33 (0.05, 0.62)	0.0816148
pos_4195	UNK_2388.6475@13.131					-5.05 (-5.77, -4.32)	0	0.15 (0.02, 0.27)	0.0959307
pos_141	CAR(8:0(OH))	CAR(8:0(OH))	Fatty acyls	Fatty esters	Acyl carnitines	-5.05 (-5.14, -4.95)	0	-0.00 (-0.08, 0.07)	0.982748
pos_2722	UNK_536.2005@9.537					-5.05 (-5.20, -4.90)	0	-0.00 (-0.12, 0.12)	0.99457
pos_1278	C10H18N2O5_3.729					-5.04 (-5.09, -4.99)	0	0.08 (-0.05, 0.20)	0.420051
neg_201	C24H30O5_9.557					-5.04 (-5.17, -4.91)	0	0.04 (-0.07, 0.16)	0.663334
pos_2219	UNK_570.1736@8.666					-5.04 (-5.42, -4.67)	0	0.20 (-0.02, 0.42)	0.215914
neg_1724	UNK_1061.5155@7.629					-5.04 (-5.27, -4.82)	0	-0.00 (-0.06, 0.06)	0.984866
pos_1862	UNK_275.1193@6.14					-5.04 (-5.72, -4.37)	0	-0.07 (-0.47, 0.34)	0.869074
neg_1209	UNK_313.1022@2.456					-5.04 (-5.49, -4.59)	0	-0.28 (-0.56, 0.00)	0.165235
neg_216	UNK_496.304@9.824					-5.04 (-5.15, -4.93)	0	-0.03 (-0.16, 0.10)	0.824761
neg_1709	UNK_416.2234@7.538					-5.04 (-5.12, -4.97)	0	0.08 (-0.03, 0.18)	0.370011
neg_1271	UNK_313.0686@3.001					-5.04 (-5.27, -4.81)	0	0.17 (-0.02, 0.36)	0.229432
pos_1309	UNK_400.2436@4.041					-5.04 (-5.28, -4.80)	0	0.07 (-0.00, 0.14)	0.165545
neg_2117	C16H30O2_10.013					-5.04 (-5.16, -4.92)	0	-0.05 (-0.12, 0.03)	0.446495
neg_2844	UNK_977.5278@13.806					-5.04 (-5.17, -4.90)	0	0.01 (-0.03, 0.06)	0.728318
neg_1935	C24H40O6_9.258					-5.04 (-5.09, -4.98)	0	0.06 (-0.03, 0.16)	0.384881
pos_1119	C5H5NO_1.346					-5.04 (-5.36, -4.71)	0	0.34 (0.08, 0.59)	0.0522122
pos_16	UNK_421.1099@0.725					-5.03 (-5.37, -4.70)	0	0.06 (0.00, 0.11)	0.114841
pos_1511	UNK_545.2964@4.508					-5.03 (-5.43, -4.64)	0	0.12 (-0.07, 0.30)	0.430773
pos_1489	UNK_574.2863@4.575					-5.03 (-5.41, -4.66)	0	0.22 (-0.02, 0.46)	0.193319
neg_1796	UNK_400.1936@8.849					-5.03 (-5.08, -4.99)	0	0.06 (-0.04, 0.16)	0.458214
pos_2674	UNK_503.3979@10.818					-5.03 (-5.44, -4.62)	0	-0.12 (-0.43, 0.18)	0.645129
neg_2237	C28H47O9P_11.802					-5.03 (-5.61, -4.45)	0	0.00 (-0.24, 0.24)	0.997966
neg_1768	UNK_410.1766@8.251					-5.03 (-5.27, -4.79)	0	0.12 (-0.07, 0.31)	0.439259
pos_105	C8H9NO_2.757					-5.03 (-5.30, -4.76)	0	0.13 (-0.10, 0.36)	0.505448
neg_1652	UNK_814.444@7.053					-5.03 (-5.58, -4.47)	0	0.32 (-0.05, 0.70)	0.238568
neg_1144	UNK_203.0554@1.733					-5.02 (-6.87, -3.18)	9.5099e-08	0.14 (-0.08, 0.36)	0.415924
pos_1937	C20H21ClO4_6.7					-5.02 (-5.21, -4.83)	0	0.11 (-0.02, 0.25)	0.264012
neg_327	UNK_613.3379@10.922					-5.02 (-6.22, -3.83)	2.53779e-16	-0.20 (-0.38, -0.01)	0.121262
neg_1272	UNK_375.0879@3					-5.02 (-5.84, -4.21)	0	0.01 (-0.22, 0.24)	0.973154
neg_1216	C9H18NO8P_2.55					-5.02 (-5.47, -4.58)	0	0.13 (-0.24, 0.50)	0.690184
pos_3428	UNK_410.3504@10.8					-5.02 (-5.79, -4.25)	0	-0.09 (-0.19, 0.01)	0.188656
neg_1793	UNK_588.1582@8.708					-5.02 (-5.50, -4.54)	0	0.02 (-0.08, 0.12)	0.842556
neg_1795	UNK_560.1603@8.706					-5.02 (-5.16, -4.88)	0	0.10 (-0.08, 0.28)	0.509427
neg_171	UNK_414.208@8.734					-5.02 (-5.07, -4.97)	0	0.04 (-0.05, 0.13)	0.571497
pos_3327	UNK_682.6743@11.43					-5.02 (-5.45, -4.58)	0	0.00 (-0.13, 0.13)	0.990306
pos_1996	UNK_1374.1812@7.198					-5.02 (-5.26, -4.77)	0	0.14 (-0.31, 0.58)	0.738736
pos_4096	UNK_1573.0504@13.202					-5.02 (-6.01, -4.02)	0	-0.10 (-0.31, 0.11)	0.583027
neg_1353	UNK_638.0926@4.117					-5.02 (-5.19, -4.84)	0	0.41 (0.08, 0.74)	0.0668387
neg_1253	C11H15N5O5_2.977					-5.01 (-5.57, -4.46)	0	0.30 (0.02, 0.58)	0.126848
pos_1259	UNK_253.1106@3.479					-5.01 (-5.39, -4.63)	0	0.11 (-0.00, 0.22)	0.170218
neg_69	UNK_173.069@1.919					-5.01 (-5.24, -4.78)	0	0.05 (-0.04, 0.14)	0.50018
pos_1181	UNK_361.0792@2.554					-5.01 (-5.30, -4.71)	0	-0.11 (-0.38, 0.15)	0.623401
pos_2646	UNK_445.1672@9.924					-5.01 (-5.06, -4.96)	0	0.04 (-0.08, 0.16)	0.720319
pos_2553	C26H48NO7P_10.593					-5.01 (-5.85, -4.17)	0	-0.04 (-0.44, 0.36)	0.925215
neg_238	C26H47NO6_10.172					-5.00 (-5.36, -4.65)	0	-0.12 (-0.22, -0.02)	0.0675682
pos_2572	C27H42O4_10.779					-5.00 (-5.19, -4.82)	0	0.02 (-0.19, 0.24)	0.916149
neg_169	C26H45NO7S_8.21	Tauro-alpha-muricholic acid	Sterol Lipids	Bile acids	C24 bile acids	-5.00 (-5.55, -4.45)	0	0.12 (-0.06, 0.31)	0.384937
neg_1268	UNK_191.0734@3.002					-5.00 (-5.33, -4.67)	0	0.07 (-0.02, 0.16)	0.292991
pos_1850	UNK_318.1836@6.151					-5.00 (-5.38, -4.62)	0	0.03 (-0.02, 0.07)	0.492983
neg_109	Phenylalanine					-5.00 (-5.15, -4.85)	0	0.13 (-0.03, 0.29)	0.28938
pos_1177	C4H6O4_2.468					-5.00 (-5.22, -4.78)	0	-0.08 (-0.16, -0.01)	0.0980566
neg_2328	UNK_512.4078@11.451					-5.00 (-5.34, -4.65)	0	0.05 (-0.07, 0.17)	0.621666
neg_165	C20H24O4_7.605					-4.99 (-5.05, -4.93)	0	0.07 (-0.04, 0.18)	0.386591
neg_1757	UNK_510.2828@8.112					-4.99 (-5.05, -4.93)	0	0.05 (-0.06, 0.17)	0.60013
pos_107	Kynurenine	Kynurenine	Organic oxygen compounds	Butyrophenones	Butyrophenones	-4.99 (-5.32, -4.66)	0	0.12 (-0.12, 0.36)	0.552674
pos_1252	C9H13NO3_3.467					-4.99 (-5.07, -4.90)	0	0.14 (0.02, 0.26)	0.0972098
neg_2318	C30H56O5_11.954					-4.99 (-5.19, -4.79)	0	0.01 (-0.10, 0.11)	0.961996
pos_1157	C6H13NO2_2.052					-4.99 (-5.14, -4.83)	0	0.12 (-0.03, 0.28)	0.292461
pos_1922	C23H45O12P_6.564					-4.99 (-5.03, -4.94)	0	0.24 (-0.05, 0.53)	0.275642
neg_810	UNK_902.202@0.724					-4.99 (-5.54, -4.43)	0	-0.16 (-0.36, 0.03)	0.262699
pos_1853	UNK_1416.6656@6.104					-4.98 (-5.78, -4.19)	0	0.13 (0.00, 0.26)	0.144696
neg_173	UNK_536.2278@8.708					-4.98 (-5.02, -4.94)	0	0.08 (-0.00, 0.15)	0.184389
neg_2797	UNK_520.3748@13.501					-4.98 (-5.49, -4.47)	0	-0.05 (-0.22, 0.12)	0.744426
neg_1158	C9H11NO4_1.922					-4.98 (-5.13, -4.83)	0	0.05 (-0.04, 0.14)	0.542261
pos_934	C14H30N4O2_0.737					-4.98 (-5.06, -4.89)	0	0.03 (-0.12, 0.18)	0.826003
neg_1241	C6H6N2O2_2.727					-4.97 (-5.16, -4.79)	0	0.11 (-0.02, 0.24)	0.238568
neg_170	UNK_384.1975@8.708					-4.97 (-5.02, -4.92)	0	0.06 (-0.04, 0.15)	0.442236
pos_4148	UNK_789.0367@13.113					-4.97 (-5.16, -4.78)	0	0.06 (-0.05, 0.16)	0.536964
neg_1786	UNK_470.2174@8.707					-4.97 (-5.69, -4.24)	0	0.04 (-0.21, 0.28)	0.880294
pos_4135	UNK_2238.6357@13.433					-4.97 (-5.54, -4.39)	0	0.01 (-0.21, 0.23)	0.97223
pos_1279	C9H11NO2_3.721					-4.97 (-5.87, -4.07)	0	-0.19 (-0.57, 0.19)	0.562982
pos_1589	UNK_458.1224@5.097					-4.96 (-5.34, -4.59)	0	0.38 (0.05, 0.72)	0.100371
neg_2548	UNK_733.2523@10.925					-4.96 (-5.19, -4.73)	0	-0.04 (-0.11, 0.02)	0.354749
pos_4057	UNK_2322.697@13.587					-4.96 (-5.71, -4.21)	0	0.21 (-0.30, 0.73)	0.634921
pos_1603	C10H16O4_5.087					-4.96 (-5.18, -4.74)	0	0.08 (-0.15, 0.31)	0.712499
neg_1742	C15H30N6O4S_7.888					-4.96 (-4.98, -4.93)	0	0.04 (-0.12, 0.20)	0.792889
pos_1111	C7H13NO2_1.155					-4.95 (-5.05, -4.86)	0	0.03 (-0.05, 0.11)	0.686595
pos_2295	UNK_536.1647@8.806					-4.95 (-4.99, -4.91)	0	0.04 (-0.03, 0.11)	0.487813
pos_1160	Leu-Pro	Leu-Pro	Organic acids and derivatives	Amino acids and peptides	Dipeptides	-4.95 (-5.11, -4.79)	0	-0.00 (-0.11, 0.10)	0.982748
pos_109	gamma-Glutamyltyrosine	gamma-Glutamyltyrosine	Organic acids and derivatives	Amino acids and peptides	Dipeptides	-4.95 (-5.57, -4.33)	0	0.17 (-0.14, 0.47)	0.50098
pos_1270	C20H23N7O7_3.654	LPC(18:1)	Glycerophospholipids	Glycerophosphocholines		-4.95 (-5.85, -4.04)	0	-0.02 (-0.25, 0.21)	0.926648
pos_1428	C11H12O8_3.255					-4.95 (-5.12, -4.77)	0	0.15 (-0.02, 0.32)	0.211963
neg_1920	UNK_329.1744@9.355					-4.94 (-6.87, -3.02)	4.91768e-07	0.20 (-0.09, 0.50)	0.373631
neg_2394	UNK_1108.6696@10.929					-4.94 (-5.39, -4.50)	0	-0.00 (-0.12, 0.11)	0.975379
neg_1449	UNK_368.1291@5.607					-4.94 (-5.16, -4.72)	0	0.10 (-0.15, 0.34)	0.66549
neg_2219	C26H45O9P_11.408					-4.94 (-5.31, -4.57)	0	-0.05 (-0.16, 0.06)	0.616852
pos_1722	UNK_259.0823@6.024					-4.94 (-5.03, -4.85)	0	0.08 (0.01, 0.15)	0.0833223
neg_1043	UNK_291.9726@0.688					-4.94 (-5.62, -4.26)	0	-0.10 (-0.25, 0.05)	0.411562
pos_2207	UNK_566.175@8.668					-4.94 (-4.96, -4.92)	0	0.05 (-0.04, 0.14)	0.469654
pos_1476	UNK_623.312@4.374					-4.94 (-5.40, -4.48)	0	0.29 (-0.23, 0.80)	0.494259
pos_1857	UNK_999.5259@6.162					-4.94 (-5.24, -4.64)	0	0.01 (-0.32, 0.34)	0.972473
neg_1944	C14H22O3_9.475					-4.94 (-5.12, -4.75)	0	-0.01 (-0.34, 0.31)	0.967569
pos_4129	UNK_830.6277@13.867					-4.94 (-5.29, -4.58)	0	-0.05 (-0.12, 0.01)	0.296163
neg_1950	UNK_432.2872@9.425					-4.94 (-5.15, -4.72)	0	0.22 (-0.00, 0.43)	0.15994
pos_3100	UNK_435.3481@11.49					-4.93 (-5.42, -4.45)	0	0.08 (0.01, 0.15)	0.0799048
pos_3343	C22H34O2_11.662					-4.93 (-5.54, -4.33)	0	0.26 (-0.15, 0.67)	0.419891
pos_4152	UNK_698.5339@12.599					-4.93 (-5.52, -4.34)	0	0.13 (-0.05, 0.31)	0.336902
neg_2616	C17H28_11.497					-4.93 (-5.48, -4.37)	0	0.09 (-0.16, 0.33)	0.690716
neg_367	UNK_342.258@11.227					-4.93 (-5.75, -4.10)	0	-0.14 (-0.38, 0.10)	0.480623
neg_1797	UNK_468.1795@8.85					-4.93 (-4.97, -4.88)	0	0.06 (-0.03, 0.15)	0.348595
pos_1238	C7H13NO2_3.226					-4.92 (-5.22, -4.63)	0	0.05 (-0.07, 0.16)	0.636197
neg_1902	UNK_510.2829@9.178					-4.92 (-5.12, -4.73)	0	0.06 (-0.04, 0.17)	0.444991
pos_1480	UNK_663.0171@4.554					-4.92 (-5.12, -4.72)	0	0.17 (0.04, 0.30)	0.0569659
pos_1481	UNK_662.6818@4.556					-4.92 (-5.04, -4.80)	0	0.14 (0.02, 0.25)	0.0719155
pos_1134	C5H8_1.924					-4.92 (-5.04, -4.79)	0	0.10 (-0.03, 0.23)	0.304556
pos_1560	C15H27N3O6_4.973					-4.91 (-5.56, -4.26)	0	0.13 (-0.03, 0.29)	0.277486
neg_1428	UNK_627.3696@5.301					-4.91 (-5.27, -4.55)	0	0.15 (-0.01, 0.31)	0.199918
pos_4268	UNK_2143.5752@12.714					-4.91 (-5.64, -4.18)	0	-0.04 (-0.07, -0.01)	0.0664679
neg_854	UNK_643.1764@0.717					-4.91 (-5.13, -4.69)	0	-0.33 (-0.59, -0.08)	0.0509426
neg_281	C18H37NO4S_11.764					-4.91 (-5.22, -4.60)	0	0.04 (-0.01, 0.10)	0.328002
pos_2873	C22H47O8P_9.532					-4.91 (-5.18, -4.64)	0	0.02 (-0.32, 0.37)	0.945905
pos_2218	UNK_484.122@8.665					-4.90 (-5.45, -4.36)	0	-0.12 (-0.49, 0.24)	0.703673
pos_2713	C24H44NO9P_10.938					-4.90 (-5.08, -4.73)	0	-0.08 (-0.45, 0.28)	0.811263
pos_1990	UNK_713.443@7.095					-4.90 (-5.12, -4.69)	0	0.15 (0.02, 0.29)	0.0959307
pos_1502	UNK_684.4167@4.463					-4.90 (-5.12, -4.68)	0	0.32 (0.03, 0.61)	0.108076
neg_1167	UNK_496.1256@1.935					-4.90 (-5.32, -4.48)	0	0.24 (-0.03, 0.51)	0.228546
pos_4440	UNK_575.2679@13.577					-4.90 (-6.30, -3.50)	8.16145e-12	0.06 (-0.05, 0.17)	0.469654
neg_2460	UNK_488.3347@10.59					-4.89 (-5.01, -4.77)	0	0.06 (-0.03, 0.15)	0.351798
neg_1187	UNK_414.1291@2.043					-4.89 (-5.18, -4.60)	0	0.18 (-0.01, 0.38)	0.180244
neg_2410	C24H38O2_11.913					-4.89 (-5.68, -4.09)	0	0.05 (-0.20, 0.29)	0.846159
pos_206	CAR(12:1)	CAR(12:1)	Fatty acyls	Fatty esters	Acyl carnitines	-4.89 (-5.15, -4.62)	0	0.02 (-0.10, 0.14)	0.862446
neg_1103	C10H16N2O7_0.968					-4.88 (-5.43, -4.33)	0	0.08 (-0.21, 0.36)	0.777775
pos_990	C10H17N3O6S_0.728					-4.88 (-5.23, -4.53)	0	-0.15 (-0.35, 0.05)	0.324306
pos_1729	C12H21NO2_5.908					-4.88 (-5.36, -4.40)	0	-0.04 (-0.11, 0.04)	0.528929
neg_398	UNK_458.3601@11.229					-4.88 (-5.12, -4.64)	0	-0.01 (-0.05, 0.03)	0.811604
pos_4015	UNK_765.5636@13.93					-4.88 (-5.96, -3.80)	0	-0.29 (-1.00, 0.43)	0.650853
pos_1173	C10H14N5O7P_2.414					-4.88 (-5.52, -4.24)	0	-0.11 (-0.62, 0.40)	0.824761
pos_3945	UNK_1443.086@12.858					-4.88 (-5.29, -4.47)	0	-0.02 (-0.05, 0.01)	0.293411
pos_1437	UNK_731.3446@3.777					-4.88 (-5.37, -4.39)	0	0.13 (0.03, 0.22)	0.057115
pos_1478	UNK_994.0248@4.556					-4.88 (-5.03, -4.72)	0	0.05 (-0.22, 0.31)	0.86339
pos_190	C15H14N2O2_8.091					-4.88 (-5.53, -4.23)	0	0.14 (-0.17, 0.45)	0.609758
pos_4384	UNK_338.1565@13.209					-4.87 (-5.12, -4.63)	0	0.02 (-0.19, 0.24)	0.921151
neg_2387	C27H44O6_10.622					-4.87 (-5.02, -4.73)	0	0.06 (-0.01, 0.12)	0.230655
pos_3233	UNK_719.4065@11.347					-4.87 (-5.29, -4.45)	0	0.17 (-0.07, 0.40)	0.354391
pos_1343	C17H27N5O6_3.474					-4.87 (-5.09, -4.65)	0	0.34 (0.06, 0.63)	0.0803907
neg_402	Deoxycholic acid	Deoxycholic acid	Sterol Lipids	Bile acids	C24 bile acids	-4.87 (-4.94, -4.79)	0	0.09 (-0.06, 0.25)	0.448167
neg_1201	UNK_633.048@2.308					-4.86 (-5.18, -4.54)	0	-0.05 (-0.25, 0.15)	0.810241
neg_1104	N-Methyl-D-aspartic acid	N-Methyl-D-aspartic acid	Organic acids and derivatives	Amino acids and peptides	Amino acids	-4.85 (-5.00, -4.71)	0	0.11 (-0.07, 0.28)	0.444991
neg_2022	UNK_444.2358@9.603					-4.85 (-4.90, -4.81)	0	0.02 (-0.07, 0.10)	0.853453
neg_2522	UNK_518.2624@12.352					-4.85 (-5.94, -3.76)	0	0.01 (-0.42, 0.44)	0.984375
pos_3117	C25H32O2_11.904					-4.85 (-6.13, -3.58)	9.42744e-14	0.14 (-0.17, 0.44)	0.603402
neg_97	UNK_668.0989@2.774					-4.85 (-5.24, -4.45)	0	0.09 (-0.15, 0.33)	0.662652
neg_2317	C25H48NO7P_10.923					-4.85 (-4.96, -4.73)	0	-0.03 (-0.05, -0.00)	0.0883682
pos_1136	UNK_285.0487@1.916					-4.85 (-4.96, -4.73)	0	0.02 (-0.03, 0.07)	0.588415
pos_1358	C12H18N2O_4.246					-4.84 (-5.25, -4.44)	0	0.10 (-0.01, 0.20)	0.184976
pos_1715	UNK_515.3071@5.804					-4.84 (-5.19, -4.50)	0	0.42 (-0.10, 0.95)	0.278982
pos_1263	C12H17N5O5_3.551					-4.84 (-5.14, -4.55)	0	0.27 (0.06, 0.48)	0.0524983
neg_1345	C11H20N2O3_4.024					-4.84 (-4.90, -4.79)	0	0.21 (0.00, 0.41)	0.147675
pos_2015	C9H7NO2_7.151					-4.84 (-5.48, -4.20)	0	-0.02 (-0.30, 0.26)	0.932198
neg_855	UNK_692.2571@0.716					-4.84 (-5.01, -4.67)	0	-0.26 (-0.49, -0.03)	0.108076
neg_1190	UNK_286.0798@2.024					-4.84 (-4.94, -4.74)	0	0.02 (-0.11, 0.15)	0.876232
neg_730	UNK_200.0293@0.726					-4.84 (-4.93, -4.74)	0	-0.25 (-0.48, -0.01)	0.138081
pos_4240	UNK_2315.617@13.379					-4.83 (-4.95, -4.72)	0	0.04 (-0.06, 0.14)	0.621168
pos_1130	C6H6N2O_1.833					-4.83 (-5.21, -4.45)	0	-0.41 (-0.82, -0.00)	0.155036
neg_1045	UNK_363.0775@0.733					-4.83 (-5.62, -4.03)	0	-0.30 (-0.80, 0.21)	0.465893
neg_1597	C23H45O12P_6.547					-4.83 (-4.92, -4.73)	0	0.29 (-0.04, 0.63)	0.226606
neg_776	UNK_588.1569@0.666					-4.83 (-5.42, -4.23)	0	-0.05 (-0.15, 0.04)	0.482823
pos_81	C6H7N5_1.658					-4.82 (-5.20, -4.45)	0	0.20 (-0.03, 0.42)	0.233436
pos_931	C5H9N_0.544					-4.82 (-4.91, -4.74)	0	0.16 (0.03, 0.28)	0.0674517
neg_1267	C9H17N3O5S_3.003					-4.82 (-5.08, -4.56)	0	0.10 (-0.02, 0.21)	0.239761
neg_1656	C7H9N_7.151					-4.82 (-4.98, -4.66)	0	0.14 (-0.02, 0.30)	0.219148
pos_1228	UNK_304.0761@3.043					-4.82 (-5.08, -4.56)	0	0.09 (-0.06, 0.24)	0.442239
pos_4361	UNK_642.3172@12.716					-4.82 (-5.55, -4.09)	0	-0.19 (-0.44, 0.06)	0.316943
pos_2581	C24H45NO4_10.264					-4.82 (-4.93, -4.71)	0	-0.04 (-0.13, 0.04)	0.562744
neg_1473	UNK_515.3064@5.787					-4.81 (-5.29, -4.34)	0	0.39 (-0.10, 0.88)	0.283576
neg_1344	UNK_1005.4982@3.953					-4.81 (-5.01, -4.62)	0	-0.00 (-0.19, 0.18)	0.982748
pos_3582	C33H67NO3_11.535					-4.81 (-5.42, -4.20)	0	-0.09 (-0.24, 0.06)	0.454634
neg_82	C10H14N5O7P_2.417					-4.81 (-5.24, -4.39)	0	-0.06 (-0.45, 0.34)	0.888308
neg_1703	UNK_414.2077@7.431					-4.81 (-4.85, -4.77)	0	0.12 (-0.00, 0.24)	0.179208
pos_2213	UNK_568.1761@8.667					-4.81 (-4.88, -4.73)	0	0.04 (-0.05, 0.13)	0.609318
neg_1265	UNK_290.9486@3.001					-4.80 (-4.92, -4.68)	0	0.07 (-0.02, 0.16)	0.275642
neg_2108	C26H46NO10P_10.085					-4.80 (-5.44, -4.16)	0	-0.03 (-0.31, 0.26)	0.926181
neg_1657	UNK_414.2072@7.176					-4.79 (-5.32, -4.26)	0	-0.00 (-0.19, 0.19)	0.997966
pos_3265	UNK_495.3899@10.428					-4.79 (-5.45, -4.13)	0	-0.11 (-0.22, -0.00)	0.139985
neg_1100	Maleic acid	Maleic acid	Organic acids and derivatives	Organic dicarboxylic acids	Organic dicarboxylic acids	-4.78 (-4.96, -4.60)	0	0.12 (-0.02, 0.26)	0.242355
neg_1287	UNK_471.2325@3.126					-4.78 (-4.97, -4.60)	0	-0.09 (-0.27, 0.08)	0.508702
neg_1280	C5H9N3O4_3.007					-4.78 (-5.05, -4.52)	0	-0.12 (-0.24, -0.00)	0.154884
neg_3125	UNK_579.3101@10.858					-4.78 (-5.98, -3.58)	6.76081e-15	0.06 (-0.34, 0.47)	0.878309
neg_1801	Taurohyocholic acid					-4.77 (-5.08, -4.47)	0	0.05 (-0.06, 0.16)	0.598272
pos_4072	UNK_885.5047@13.324					-4.77 (-5.31, -4.23)	0	-0.21 (-0.57, 0.15)	0.474547
neg_1183	Isoleucine	Isoleucine	130.087	Organic acids	Amino acids and peptides	-4.77 (-4.92, -4.62)	0	0.13 (-0.00, 0.26)	0.163618
neg_1767	C19H30O5S_8.192					-4.77 (-4.96, -4.58)	0	0.23 (-0.03, 0.49)	0.229432
neg_1218	UNK_523.05@2.601					-4.77 (-5.21, -4.33)	0	0.01 (-0.12, 0.13)	0.961996
pos_1092	C10H16N2O7_0.961					-4.77 (-5.74, -3.79)	0	-0.01 (-0.30, 0.28)	0.975379
pos_1203	UNK_377.0739@2.576					-4.77 (-5.09, -4.44)	0	0.08 (-0.15, 0.31)	0.69298
pos_297	C23H43NO4_10.236					-4.76 (-4.89, -4.64)	0	-0.04 (-0.10, 0.01)	0.249836
pos_1849	C29H44O11_6.069					-4.76 (-5.35, -4.17)	0	0.00 (-0.23, 0.24)	0.987432
pos_1188	C10H13N5O5_2.514					-4.76 (-4.88, -4.64)	0	0.22 (-0.03, 0.47)	0.226349
pos_4055	UNK_853.5603@13.087					-4.76 (-5.79, -3.73)	0	-0.11 (-0.31, 0.10)	0.524684
pos_1095	C6H11NO4_1.014					-4.76 (-4.95, -4.56)	0	-0.01 (-0.27, 0.26)	0.982748
pos_4054	UNK_946.4907@12.925					-4.76 (-5.81, -3.70)	0	-0.24 (-0.44, -0.04)	0.0864419
neg_378	C19H32_11.496					-4.75 (-5.14, -4.37)	0	0.05 (-0.15, 0.25)	0.792376
neg_2479	UNK_636.5144@11.497					-4.75 (-4.94, -4.57)	0	0.02 (-0.08, 0.13)	0.816155
neg_1285	C11H15N5O5_3.124					-4.75 (-5.06, -4.44)	0	0.29 (0.02, 0.56)	0.121043
neg_844	UNK_538.1308@0.66					-4.74 (-4.94, -4.55)	0	0.04 (-0.01, 0.09)	0.25346
pos_966	UNK_262.0669@0.686					-4.74 (-4.79, -4.69)	0	0.04 (-0.02, 0.10)	0.366454
neg_724	UNK_448.0877@0.724					-4.74 (-4.87, -4.60)	0	-0.17 (-0.32, -0.01)	0.127957
neg_3393	C39H78NO8P_13.449					-4.73 (-6.51, -2.96)	1.88432e-07	-0.10 (-0.50, 0.30)	0.803686
pos_1533	UNK_517.2653@4.559					-4.73 (-5.62, -3.84)	0	0.31 (-0.16, 0.79)	0.39984
pos_541	UNK_752.5814@13.38					-4.73 (-5.58, -3.89)	0	-0.09 (-0.51, 0.34)	0.839924
neg_2271	C32H58O5_11.94					-4.73 (-4.85, -4.60)	0	0.01 (-0.05, 0.07)	0.895517
pos_3402	C19H28O_9.923					-4.73 (-4.95, -4.51)	0	0.02 (-0.02, 0.05)	0.625439
neg_1728	UNK_388.1921@7.819					-4.72 (-5.20, -4.25)	0	0.13 (0.03, 0.23)	0.057115
pos_1706	UNK_485.3177@5.744					-4.72 (-5.27, -4.17)	0	0.25 (0.05, 0.44)	0.0604438
neg_2158	UNK_377.2236@10.408					-4.72 (-6.03, -3.41)	1.85075e-12	0.08 (-0.04, 0.21)	0.370033
neg_2662	C28H44O3_12.273					-4.72 (-5.60, -3.84)	0	-0.22 (-0.42, -0.03)	0.0982397
neg_1929	UNK_428.2238@9.303					-4.72 (-4.79, -4.65)	0	0.02 (-0.05, 0.08)	0.748773
neg_1884	UNK_374.1488@8.79					-4.72 (-5.37, -4.07)	0	0.25 (-0.09, 0.60)	0.326615
pos_970	UNK_640.2057@0.713					-4.71 (-4.77, -4.66)	0	0.01 (-0.06, 0.08)	0.922158
pos_2339	C25H47NO5_10.139					-4.71 (-4.98, -4.45)	0	-0.01 (-0.07, 0.06)	0.908066
pos_4360	UNK_1128.774@12.715					-4.71 (-5.21, -4.22)	0	-0.06 (-0.35, 0.24)	0.847839
pos_4090	UNK_2310.6345@13.201					-4.71 (-5.12, -4.31)	0	0.02 (-0.09, 0.13)	0.857713
pos_2639	UNK_301.2078@9.358					-4.71 (-5.22, -4.19)	0	0.16 (0.02, 0.29)	0.0870868
pos_3480	UNK_643.4259@9.712					-4.71 (-4.90, -4.52)	0	-0.01 (-0.02, -0.00)	0.0668387
neg_1194	C8H13NO6_2.208					-4.70 (-5.04, -4.36)	0	0.04 (-0.02, 0.09)	0.394321
pos_3477	UNK_459.3546@9.991					-4.70 (-4.96, -4.44)	0	0.05 (-0.14, 0.23)	0.792309
pos_3000	UNK_614.2557@10.906					-4.70 (-4.86, -4.55)	0	-0.03 (-0.06, 0.01)	0.385696
neg_2448	UNK_413.2595@11.845					-4.70 (-5.58, -3.82)	0	-0.11 (-0.43, 0.21)	0.705295
neg_407	UNK_895.5543@12.964					-4.70 (-6.18, -3.22)	5.65323e-10	-0.26 (-0.53, 0.00)	0.164322
neg_846	C12H18O13_0.67					-4.70 (-5.12, -4.27)	0	0.13 (-0.11, 0.36)	0.515659
neg_1203	UNK_212.0087@2.414					-4.69 (-5.21, -4.18)	0	-0.09 (-0.46, 0.28)	0.803686
pos_1558	C17H21N4O9P_4.86					-4.69 (-4.89, -4.50)	0	-0.15 (-0.36, 0.05)	0.316943
neg_1207	UNK_295.0457@2.415					-4.69 (-5.07, -4.31)	0	0.05 (-0.12, 0.21)	0.76133
pos_3955	UNK_795.5122@13.212					-4.69 (-5.07, -4.31)	0	0.03 (-0.08, 0.13)	0.791265
neg_404	UNK_878.5302@12.841					-4.69 (-4.81, -4.57)	0	-0.06 (-0.12, 0.00)	0.163167
neg_2505	C21H41NO3_11.472					-4.69 (-5.45, -3.93)	0	-0.06 (-0.30, 0.18)	0.795034
pos_1150	C9H12N2O6_1.913					-4.68 (-4.92, -4.44)	0	0.28 (0.06, 0.50)	0.0592925
pos_1883	UNK_549.2802@6.385					-4.68 (-5.12, -4.24)	0	0.30 (0.07, 0.53)	0.0554649
neg_2291	UNK_513.3065@10.581					-4.68 (-5.04, -4.33)	0	0.14 (-0.00, 0.27)	0.160509
pos_572	C43H81NO13_13.698					-4.68 (-6.32, -3.04)	2.48011e-08	-0.17 (-0.77, 0.42)	0.748339
pos_2628	C29H51NO5_10.454					-4.68 (-5.87, -3.49)	1.2364e-14	-0.15 (-0.30, 0.01)	0.191893
neg_2209	C43H82NO12P_11.828					-4.68 (-8.06, -1.30)	0.00669662	0.13 (-0.78, 1.05)	0.888408
neg_1377	UNK_216.1264@4.395					-4.68 (-5.23, -4.12)	0	0.09 (-0.04, 0.22)	0.357802
pos_999	UNK_380.0773@0.719					-4.68 (-5.03, -4.32)	0	-0.16 (-0.47, 0.14)	0.51914
neg_2201	UNK_951.6818@10.309					-4.67 (-4.83, -4.52)	0	0.02 (-0.10, 0.14)	0.904478
neg_128	C14H18N2O5_4.438					-4.67 (-4.71, -4.63)	0	0.20 (0.04, 0.35)	0.0550794
pos_1347	C17H32N6O6_3.699					-4.67 (-5.06, -4.28)	0	0.29 (-0.03, 0.61)	0.220108
neg_2669	UNK_667.2779@11.192					-4.67 (-5.00, -4.34)	0	-0.01 (-0.07, 0.06)	0.895347
neg_2798	UNK_923.5847@13.524					-4.67 (-5.77, -3.56)	1.27481e-16	-0.17 (-0.36, 0.02)	0.219266
pos_1494	C14H16N2O3_4.396					-4.67 (-5.32, -4.01)	0	0.10 (-0.03, 0.23)	0.29862
neg_2199	UNK_577.3804@10.422					-4.66 (-4.74, -4.59)	0	-0.27 (-0.57, 0.04)	0.236544
neg_2074	C24H47NO7_9.926					-4.66 (-4.83, -4.50)	0	-0.01 (-0.07, 0.06)	0.923567
pos_1408	C11H12N2O3_3.097					-4.66 (-5.54, -3.78)	0	-0.09 (-0.42, 0.24)	0.777775
pos_1005	C22H30N7O9P_0.716					-4.66 (-4.84, -4.48)	0	0.07 (-0.01, 0.15)	0.247524
neg_1706	C24H32O6_7.421					-4.66 (-5.29, -4.02)	0	0.12 (-0.10, 0.34)	0.500714
pos_4098	UNK_2334.6287@13.178					-4.66 (-5.03, -4.28)	0	0.04 (-0.09, 0.16)	0.744426
pos_3903	UNK_1128.9257@12.12					-4.66 (-5.56, -3.75)	0	-0.07 (-0.37, 0.23)	0.807644
neg_2782	UNK_672.405@13.244					-4.65 (-5.35, -3.96)	0	0.10 (-0.04, 0.25)	0.350117
pos_4631	UNK_740.9814@14.155					-4.65 (-5.23, -4.08)	0	-0.01 (-0.16, 0.13)	0.925456
neg_2118	UNK_487.3508@10.101					-4.65 (-4.90, -4.41)	0	-0.01 (-0.06, 0.04)	0.890254
pos_1285	UNK_412.2325@3.795					-4.65 (-5.03, -4.28)	0	-0.01 (-0.25, 0.23)	0.966673
neg_1270	UNK_424.1355@3.001					-4.65 (-5.02, -4.28)	0	-0.14 (-0.39, 0.10)	0.4706
neg_247	C18H34O2_10.42					-4.65 (-4.86, -4.44)	0	-0.08 (-0.15, -0.01)	0.0959307
neg_1211	C11H18N2O7_2.473					-4.65 (-4.89, -4.40)	0	0.05 (-0.06, 0.16)	0.579484
pos_561	UNK_779.5804@13.636					-4.65 (-5.62, -3.68)	0	-0.08 (-0.26, 0.09)	0.595555
neg_1722	UNK_2255.0894@7.568					-4.64 (-4.76, -4.53)	0	0.08 (-0.00, 0.16)	0.170218
neg_2764	UNK_1014.5@13.142					-4.64 (-5.08, -4.20)	0	0.02 (-0.07, 0.11)	0.803686
neg_249	C26H49NO6_10.42					-4.64 (-4.84, -4.43)	0	-0.07 (-0.14, -0.01)	0.111557
neg_74	C4H7NO_1.977					-4.64 (-5.02, -4.25)	0	0.20 (-0.01, 0.40)	0.1761
neg_2338	UNK_349.2287@11.213					-4.64 (-4.97, -4.30)	0	-0.04 (-0.16, 0.08)	0.723522
neg_2634	C18H26O2_10.984					-4.63 (-4.90, -4.37)	0	-0.00 (-0.18, 0.17)	0.984375
neg_1355	gamma-Glutamylisoleucine	gamma-Glutamylisoleucine	Organic acids and derivatives	Amino acids and peptides	Dipeptides	-4.63 (-4.77, -4.50)	0	0.15 (0.00, 0.30)	0.148456
pos_1380	C16H28N4O7_4.139					-4.63 (-4.85, -4.42)	0	0.20 (-0.06, 0.46)	0.307145
neg_2180	C25H49NO4_10.42					-4.63 (-4.80, -4.46)	0	-0.08 (-0.15, -0.01)	0.113329
neg_71	2-Hydroxybutyric acid	2-Hydroxybutyric acid	Fatty acyls	Fatty acids	Hydroxy FA	-4.63 (-4.70, -4.56)	0	0.09 (-0.05, 0.23)	0.421661
neg_104	UNK_676.1154@2.917					-4.63 (-5.00, -4.26)	0	0.09 (-0.24, 0.43)	0.757015
pos_1422	UNK_471.2332@3.132					-4.63 (-4.75, -4.50)	0	-0.06 (-0.19, 0.07)	0.595555
pos_3642	UNK_540.8106@11.042					-4.63 (-4.67, -4.59)	0	0.08 (-0.11, 0.27)	0.617991
neg_2444	UNK_650.5302@11.497					-4.63 (-4.91, -4.35)	0	0.05 (-0.08, 0.17)	0.673536
neg_1382	C14H16N2O3_4.393					-4.63 (-5.30, -3.95)	0	0.07 (-0.12, 0.25)	0.689069
pos_1096	UNK_216.0613@1.05					-4.62 (-4.83, -4.42)	0	0.21 (0.03, 0.38)	0.0889144
neg_2712	UNK_1016.4626@12.633					-4.62 (-5.52, -3.72)	0	-0.18 (-0.54, 0.17)	0.537311
neg_108	UNK_683.0981@3.033					-4.62 (-5.31, -3.93)	0	0.21 (-0.05, 0.47)	0.272754
pos_2783	C27H44O3_10.895					-4.62 (-4.99, -4.25)	0	0.01 (-0.01, 0.04)	0.58081
pos_237	LPC(16:1)_rp_a_b	LPC(16:1)	Glycerophospholipids	Glycerophosphocholines		-4.61 (-4.93, -4.29)	0	0.04 (-0.04, 0.12)	0.569008
neg_1219	UNK_461.0055@2.562					-4.61 (-4.85, -4.36)	0	-0.26 (-0.59, 0.06)	0.282505
neg_2738	UNK_973.4976@12.965					-4.60 (-5.53, -3.67)	0	-0.16 (-0.33, 0.01)	0.20798
pos_1246	C11H15N5O4_3.341					-4.60 (-4.94, -4.26)	0	0.20 (0.03, 0.36)	0.0833457
neg_1407	C17H21N4O9P_4.862					-4.60 (-4.72, -4.48)	0	-0.14 (-0.29, 0.02)	0.232818
pos_4302	C38H69NO3_13.911					-4.60 (-5.04, -4.15)	0	-0.02 (-0.21, 0.17)	0.922016
neg_1397	5-Hydroxyindoleacetic acid	5-Hydroxyindoleacetic acid	Organoheterocyclic compounds	Indolyl carboxylic acids	Indole-3-acetic acid derivatives	-4.60 (-5.28, -3.91)	0	-0.03 (-0.11, 0.06)	0.705295
neg_2652	UNK_419.1814@11.481					-4.60 (-5.02, -4.17)	0	-0.02 (-0.15, 0.11)	0.855672
pos_4492	UNK_258.235@13.499					-4.59 (-4.71, -4.48)	0	0.08 (-0.12, 0.27)	0.658592
pos_4112	UNK_2358.6284@13.166					-4.59 (-4.92, -4.26)	0	0.02 (-0.11, 0.15)	0.873127
pos_1379	C11H20N2O3_4.031					-4.59 (-4.75, -4.42)	0	0.18 (-0.01, 0.38)	0.201095
neg_805	UNK_986.1623@0.722					-4.58 (-5.04, -4.13)	0	-0.37 (-0.80, 0.06)	0.239729
neg_841	UNK_524.1162@0.656					-4.58 (-4.73, -4.43)	0	-0.08 (-0.22, 0.07)	0.524104
neg_808	UNK_743.2345@0.721					-4.58 (-4.84, -4.32)	0	0.06 (-0.07, 0.19)	0.614636
neg_1140	C13H12O8_1.667					-4.58 (-5.13, -4.03)	0	0.05 (-0.19, 0.29)	0.835698
neg_766	UNK_501.1508@0.714					-4.58 (-4.93, -4.23)	0	-0.00 (-0.11, 0.11)	0.981944
neg_2617	UNK_627.2839@11.073					-4.58 (-4.96, -4.20)	0	0.06 (0.01, 0.12)	0.0972098
neg_3513	UNK_966.6229@14.338					-4.58 (-4.73, -4.42)	0	0.06 (-0.29, 0.41)	0.857158
neg_2789	UNK_817.5821@13.391					-4.58 (-5.78, -3.37)	1.25657e-13	-0.16 (-0.42, 0.10)	0.44218
neg_2112	C14H26O3_10.172					-4.57 (-4.73, -4.41)	0	0.00 (-0.04, 0.05)	0.932007
neg_3277	C39H77O10P_12.532					-4.57 (-5.42, -3.72)	0	0.46 (-0.13, 1.05)	0.296312
neg_3394	UNK_717.5358@12.353					-4.57 (-5.09, -4.05)	0	0.20 (0.04, 0.37)	0.0697806
neg_1928	C26H43NO8S_9.268					-4.57 (-4.92, -4.22)	0	0.02 (-0.07, 0.11)	0.839924
neg_85	C10H14N5O8P_2.508					-4.57 (-5.54, -3.59)	0	-0.27 (-0.83, 0.28)	0.564464
pos_1017	UNK_1031.3477@0.715					-4.56 (-4.96, -4.17)	0	0.10 (0.02, 0.18)	0.0674517
pos_307	C30H52NO7P_11.106					-4.56 (-6.21, -2.92)	5.9159e-08	-0.21 (-0.65, 0.22)	0.56803
pos_1907	UNK_340.1046@6.475					-4.56 (-5.06, -4.06)	0	0.00 (-0.02, 0.02)	0.991656
neg_2163	C7H15NO2_10.306					-4.56 (-4.79, -4.32)	0	-0.09 (-0.18, -0.00)	0.132968
pos_1700	UNK_455.2745@5.818					-4.56 (-4.76, -4.36)	0	0.13 (-0.06, 0.31)	0.367837
neg_6	C6H14N2O2_0.549					-4.55 (-4.68, -4.42)	0	0.13 (0.01, 0.24)	0.108076
neg_733	UNK_250.0867@0.667					-4.55 (-4.71, -4.39)	0	-0.23 (-0.63, 0.17)	0.473875
neg_2619	UNK_1176.6577@10.897					-4.55 (-5.35, -3.75)	0	-0.09 (-0.30, 0.12)	0.612426
neg_2679	UNK_1057.8267@12.039					-4.55 (-4.96, -4.13)	0	0.05 (-0.34, 0.43)	0.908066
neg_2411	UNK_406.2285@11.52					-4.55 (-4.92, -4.17)	0	0.03 (-0.02, 0.08)	0.473058
neg_1239	UNK_652.1041@2.763					-4.54 (-4.78, -4.30)	0	0.22 (-0.03, 0.47)	0.229432
pos_1649	UNK_557.27@5.509					-4.54 (-4.93, -4.15)	0	0.38 (-0.08, 0.84)	0.267118
neg_1200	UNK_499.0394@2.308					-4.54 (-4.81, -4.26)	0	-0.09 (-0.21, 0.04)	0.368659
neg_251	UNK_445.3406@10.306					-4.54 (-4.73, -4.34)	0	-0.05 (-0.12, 0.02)	0.310915
pos_4407	UNK_2259.6172@13.435					-4.53 (-5.22, -3.84)	0	-0.02 (-0.27, 0.24)	0.950071
neg_2534	C26H42O2_12.238					-4.53 (-5.61, -3.45)	2.53779e-16	-0.05 (-0.42, 0.31)	0.888224
neg_803	UNK_563.0509@0.723					-4.53 (-4.87, -4.18)	0	-0.13 (-0.32, 0.07)	0.394321
neg_2753	UNK_818.5752@13.062					-4.53 (-5.96, -3.09)	7.38046e-10	-0.23 (-0.61, 0.15)	0.45703
pos_4206	UNK_2366.6729@13.733					-4.52 (-5.37, -3.68)	0	-0.15 (-0.46, 0.16)	0.569008
neg_606	UNK_876.5145@12.536					-4.52 (-5.90, -3.15)	1.305e-10	0.21 (-0.17, 0.59)	0.488374
pos_3419	UNK_485.3691@10.158					-4.52 (-5.15, -3.89)	0	-0.02 (-0.33, 0.28)	0.940841
neg_1067	UNK_258.9895@0.667					-4.52 (-4.80, -4.25)	0	-0.04 (-0.23, 0.15)	0.816155
neg_1324	C20H23N7O7_3.652					-4.52 (-5.16, -3.88)	0	0.12 (-0.12, 0.36)	0.565041
neg_1261	C4H8N2O4_3.006					-4.52 (-4.97, -4.07)	0	-0.04 (-0.10, 0.02)	0.399179
neg_801	UNK_611.0828@0.729					-4.52 (-4.91, -4.13)	0	-0.03 (-0.12, 0.06)	0.748773
pos_2141	C17H31NO4_7.963					-4.52 (-4.75, -4.29)	0	0.08 (-0.10, 0.26)	0.612552
pos_1644	UNK_616.3545@5.307					-4.52 (-4.84, -4.20)	0	0.12 (-0.19, 0.43)	0.663196
pos_4285	UNK_755.4807@13.638					-4.52 (-4.91, -4.13)	0	0.08 (-0.12, 0.27)	0.663128
pos_1407	C10H10N2O_3.094					-4.52 (-5.22, -3.82)	0	-0.06 (-0.37, 0.26)	0.855672
pos_1356	UNK_348.0372@3.766					-4.52 (-5.27, -3.76)	0	-0.63 (-1.16, -0.09)	0.0864419
neg_2749	C34H60O4_12.967					-4.52 (-4.72, -4.32)	0	-0.11 (-0.28, 0.07)	0.435301
pos_2702	C5H13NO_10.927					-4.52 (-4.55, -4.48)	0	-0.01 (-0.03, 0.01)	0.357802
neg_2509	UNK_578.3811@10.943					-4.52 (-5.10, -3.93)	0	0.10 (-0.11, 0.31)	0.583523
neg_2593	C15H24O2_10.783					-4.52 (-5.10, -3.93)	0	0.00 (-0.03, 0.03)	0.979588
neg_1472	UNK_455.2745@5.803					-4.51 (-4.69, -4.34)	0	0.20 (-0.01, 0.40)	0.171008
neg_1291	UNK_879.1499@3.12					-4.51 (-5.00, -4.02)	0	0.08 (-0.21, 0.37)	0.769898
neg_1249	UNK_692.1092@2.892					-4.50 (-5.12, -3.88)	0	0.10 (-0.16, 0.36)	0.66549
pos_2524	UNK_851.5006@11.932					-4.50 (-5.76, -3.23)	3.54465e-12	-0.01 (-0.34, 0.32)	0.973154
neg_11	UNK_618.2258@0.713					-4.50 (-4.60, -4.40)	0	-0.03 (-0.10, 0.05)	0.684662
neg_792	C11H13ClN2_0.663					-4.50 (-5.29, -3.70)	0	-0.34 (-0.77, 0.09)	0.28529
pos_4513	UNK_286.2662@13.5					-4.50 (-5.24, -3.75)	0	-0.16 (-0.48, 0.16)	0.551194
neg_87	C10H13N5O5_2.516					-4.50 (-4.66, -4.33)	0	0.16 (-0.05, 0.37)	0.305068
neg_816	UNK_1103.275@0.716					-4.49 (-5.03, -3.95)	0	-0.05 (-0.13, 0.03)	0.437361
pos_423	C36H71NO3_11.468					-4.49 (-4.73, -4.25)	0	0.07 (-0.29, 0.43)	0.851238
pos_962	UNK_259.0199@0.628					-4.49 (-4.59, -4.39)	0	-0.01 (-0.01, 0.00)	0.20518
neg_2173	C8H15NO4_10.294					-4.49 (-4.81, -4.17)	0	-0.05 (-0.11, 0.00)	0.167477
neg_2773	UNK_887.4607@13.348					-4.48 (-5.99, -2.98)	5.81232e-09	-0.23 (-0.50, 0.03)	0.221798
pos_2145	UNK_308.1154@8.09					-4.48 (-5.95, -3.01)	2.64216e-09	-0.01 (-0.50, 0.48)	0.984375
neg_3344	UNK_866.4709@12.434					-4.48 (-5.26, -3.71)	0	-0.18 (-0.38, 0.02)	0.229432
pos_4462	C17H22N4O5_13.131					-4.48 (-4.81, -4.15)	0	-0.01 (-0.12, 0.11)	0.955071
neg_1222	C5H5N5O_2.515					-4.48 (-4.64, -4.32)	0	0.16 (-0.04, 0.36)	0.282622
neg_10	UNK_116.0301@0.725					-4.47 (-4.64, -4.31)	0	0.09 (-0.02, 0.21)	0.283645
pos_1178	UNK_311.1043@2.443					-4.47 (-4.92, -4.03)	0	-0.28 (-0.57, 0.01)	0.184976
pos_403	UNK_521.2785@10.824					-4.47 (-5.46, -3.48)	0	0.18 (-0.01, 0.37)	0.179962
pos_1908	UNK_340.1041@6.654					-4.47 (-4.84, -4.09)	0	0.01 (-0.02, 0.04)	0.740961
pos_1831	UNK_156.0938@5.926					-4.47 (-5.10, -3.83)	0	-0.02 (-0.30, 0.26)	0.936028
pos_4446	UNK_541.8878@12.716					-4.46 (-4.74, -4.18)	0	-0.01 (-0.05, 0.03)	0.846159
neg_2424	C19H37NO3_11.292					-4.46 (-4.86, -4.06)	0	0.14 (-0.13, 0.41)	0.543413
neg_834	UNK_281.0282@0.665					-4.46 (-4.59, -4.33)	0	0.10 (0.01, 0.20)	0.1087
neg_1784	UNK_400.2288@8.748					-4.46 (-4.59, -4.33)	0	0.23 (0.00, 0.46)	0.154064
neg_1223	UNK_109.0277@2.514					-4.46 (-4.55, -4.37)	0	0.09 (-0.05, 0.24)	0.412003
neg_3516	UNK_1085.7181@14.432					-4.46 (-4.66, -4.25)	0	-0.05 (-0.25, 0.16)	0.820009
pos_4174	UNK_318.1874@13.829					-4.46 (-4.66, -4.25)	0	-0.04 (-0.11, 0.03)	0.431098
neg_2487	UNK_515.1735@11.48					-4.45 (-4.93, -3.98)	0	0.05 (-0.17, 0.26)	0.827832
neg_1242	UNK_653.089@2.826					-4.45 (-4.81, -4.10)	0	0.10 (-0.01, 0.21)	0.196895
neg_2433	UNK_670.4447@12.336					-4.45 (-5.47, -3.44)	0	0.14 (-0.16, 0.44)	0.595555
neg_3557	UNK_880.6635@14.075					-4.45 (-5.54, -3.36)	1.13578e-15	-0.10 (-0.28, 0.08)	0.505448
pos_4212	UNK_344.2032@13.378					-4.45 (-4.62, -4.27)	0	-0.04 (-0.10, 0.02)	0.34247
neg_2353	C16H30N8O6_11.495					-4.44 (-4.77, -4.12)	0	0.06 (-0.03, 0.16)	0.405784
pos_556	UNK_829.5588@13.11					-4.44 (-4.80, -4.08)	0	-0.03 (-0.12, 0.05)	0.644161
neg_774	UNK_1000.177@0.728					-4.44 (-4.73, -4.14)	0	-0.08 (-0.28, 0.12)	0.652738
neg_767	UNK_905.281@0.718					-4.44 (-4.59, -4.28)	0	-0.01 (-0.06, 0.05)	0.890634
neg_400	UNK_615.2967@10.931					-4.43 (-5.00, -3.87)	0	-0.22 (-0.40, -0.04)	0.073215
neg_1028	UNK_489.0547@0.664					-4.43 (-4.75, -4.10)	0	-0.04 (-0.16, 0.08)	0.69026
pos_3262	UNK_486.2961@10.621					-4.42 (-4.86, -3.99)	0	-0.18 (-0.38, 0.01)	0.188656
neg_1264	UNK_362.1665@3.001					-4.42 (-4.68, -4.17)	0	0.02 (-0.05, 0.08)	0.777775
neg_931	UNK_1969.5739@0.568					-4.42 (-5.38, -3.46)	0	-0.03 (-0.13, 0.07)	0.713448
pos_4633	UNK_859.6064@14.354					-4.42 (-4.76, -4.08)	0	-0.04 (-0.12, 0.04)	0.571327
pos_5513	UNK_2288.5876@13.186					-4.42 (-5.38, -3.46)	0	-0.12 (-0.49, 0.26)	0.736078
neg_936	C5H11O8P_0.663					-4.41 (-5.42, -3.41)	0	-0.28 (-0.56, -0.01)	0.144472
pos_963	UNK_405.1257@0.722					-4.41 (-4.47, -4.35)	0	0.01 (-0.07, 0.08)	0.936997
neg_1604	UNK_239.0794@6.545					-4.41 (-5.29, -3.53)	0	0.16 (-0.36, 0.68)	0.730089
pos_4461	UNK_713.4975@13.498					-4.41 (-5.29, -3.53)	0	-0.12 (-0.31, 0.06)	0.37475
neg_3422	UNK_895.5446@13.907					-4.41 (-5.38, -3.44)	0	0.07 (-0.19, 0.33)	0.777775
pos_1201	UNK_626.0576@2.515					-4.41 (-4.92, -3.89)	0	0.16 (-0.01, 0.32)	0.186716
neg_7	UNK_554.0295@0.56					-4.40 (-4.53, -4.28)	0	0.12 (0.02, 0.23)	0.094407
neg_1011	C2H4O4S_0.673					-4.40 (-6.27, -2.54)	3.80715e-06	0.22 (-0.04, 0.47)	0.252869
neg_2843	UNK_821.5696@13.832					-4.40 (-4.60, -4.20)	0	-0.07 (-0.15, 0.02)	0.275642
neg_1799	C21H32O4_8.812					-4.40 (-4.48, -4.32)	0	0.25 (0.03, 0.47)	0.105229
neg_966	UNK_2173.5378@0.574					-4.40 (-5.48, -3.31)	2.14087e-15	-0.10 (-0.53, 0.33)	0.820055
pos_1564	UNK_981.49@4.948					-4.40 (-4.90, -3.90)	0	0.05 (-0.29, 0.39)	0.885576
pos_4623	UNK_1102.877@14.28					-4.40 (-4.70, -4.10)	0	-0.10 (-0.19, -0.01)	0.107349
neg_772	UNK_512.2382@0.721					-4.40 (-4.43, -4.36)	0	0.00 (-0.01, 0.02)	0.714932
pos_2280	C25H43NO6_8.515					-4.39 (-5.36, -3.43)	0	0.10 (-0.18, 0.38)	0.684662
pos_4116	UNK_2330.6091@13.473					-4.39 (-5.59, -3.19)	7.89953e-13	-0.33 (-0.69, 0.03)	0.199934
pos_3862	UNK_428.3657@12.477					-4.39 (-4.47, -4.31)	0	0.07 (-0.29, 0.42)	0.851876
neg_718	C4H4O3_0.693					-4.39 (-5.56, -3.22)	2.51251e-13	-0.19 (-0.64, 0.26)	0.634783
pos_1003	UNK_597.9939@0.569					-4.39 (-4.49, -4.29)	0	0.11 (0.01, 0.21)	0.10381
pos_4973	UNK_759.5044@11.619					-4.39 (-6.09, -2.69)	4.6091e-07	0.17 (-0.36, 0.70)	0.722281
pos_5242	C29H59O11P_12.078					-4.39 (-6.17, -2.61)	1.38169e-06	0.02 (-0.20, 0.25)	0.926181
pos_1552	UNK_254.1132@4.723					-4.39 (-4.90, -3.87)	0	-0.34 (-0.73, 0.05)	0.227408
neg_2402	UNK_1132.669@10.914					-4.38 (-5.33, -3.44)	0	-0.20 (-0.63, 0.23)	0.583027
pos_4504	UNK_2235.6714@13.417					-4.38 (-5.36, -3.41)	0	0.04 (-0.33, 0.41)	0.922016
neg_1121	UNK_212.0087@1.189					-4.38 (-4.76, -4.01)	0	-0.14 (-0.61, 0.34)	0.748339
pos_2769	C23H39NO4_9.425					-4.38 (-4.45, -4.31)	0	-0.13 (-0.36, 0.10)	0.487307
pos_2791	UNK_638.2554@10.929					-4.38 (-4.89, -3.87)	0	0.00 (-0.14, 0.14)	0.995129
neg_2568	UNK_769.3329@11.11					-4.38 (-5.07, -3.68)	0	0.13 (-0.06, 0.33)	0.370011
neg_3512	UNK_1047.5322@14.341					-4.38 (-4.83, -3.92)	0	0.05 (-0.05, 0.14)	0.53631
neg_756	UNK_640.2066@0.71					-4.38 (-4.48, -4.27)	0	0.07 (-0.05, 0.19)	0.452929
neg_1726	C19H30O5S_7.805					-4.37 (-4.53, -4.21)	0	0.18 (-0.06, 0.42)	0.315922
neg_1739	C9H11NO2_7.938					-4.37 (-4.84, -3.91)	0	0.13 (-0.04, 0.30)	0.31542
neg_790	UNK_182.9738@0.626					-4.37 (-4.44, -4.30)	0	-0.01 (-0.08, 0.06)	0.91897
neg_1583	UNK_279.114@6.284					-4.37 (-4.89, -3.84)	0	0.14 (-0.01, 0.29)	0.195562
pos_115	C11H20N2O5_4.247					-4.37 (-4.88, -3.85)	0	0.01 (-0.43, 0.45)	0.984866
pos_4159	UNK_869.5442@13.827					-4.37 (-5.29, -3.44)	0	0.04 (-0.22, 0.30)	0.876227
neg_852	UNK_849.1434@0.72					-4.36 (-4.53, -4.20)	0	-0.09 (-0.22, 0.03)	0.321941
pos_3650	UNK_431.4123@10.113					-4.36 (-4.52, -4.20)	0	0.05 (-0.04, 0.14)	0.499309
pos_3423	UNK_655.4265@9.547					-4.36 (-4.45, -4.27)	0	0.19 (0.03, 0.35)	0.0848929
neg_3357	UNK_706.5255@12.25					-4.36 (-5.05, -3.67)	0	0.17 (0.01, 0.32)	0.117937
neg_2826	UNK_550.3665@13.498					-4.36 (-4.61, -4.11)	0	-0.08 (-0.19, 0.04)	0.379501
pos_4199	UNK_336.1621@13.83					-4.36 (-4.56, -4.16)	0	-0.04 (-0.09, 0.01)	0.293411
neg_2839	UNK_1001.5284@13.766					-4.36 (-4.57, -4.14)	0	-0.07 (-0.12, -0.02)	0.0524202
pos_1557	UNK_499.2642@4.853					-4.35 (-4.51, -4.19)	0	0.09 (-0.07, 0.25)	0.51557
neg_769	C12H23N3O4S_0.722					-4.35 (-4.55, -4.15)	0	0.04 (-0.01, 0.08)	0.248301
pos_3995	C42H79N2O6P_13.098					-4.34 (-5.02, -3.67)	0	0.23 (-0.16, 0.62)	0.461686
neg_1256	C10H18N2O5_2.974					-4.34 (-4.65, -4.04)	0	0.19 (0.04, 0.35)	0.0664228
neg_2819	UNK_526.2471@13.5					-4.34 (-4.59, -4.10)	0	-0.05 (-0.10, 0.00)	0.176362
neg_2816	UNK_880.6873@13.492					-4.34 (-5.43, -3.25)	6.76081e-15	-0.18 (-0.52, 0.17)	0.537311
neg_1298	UNK_918.1695@3.211					-4.34 (-4.77, -3.92)	0	0.08 (-0.10, 0.26)	0.61498
pos_4189	C14H24N4O7_13.127					-4.34 (-4.51, -4.16)	0	-0.01 (-0.06, 0.04)	0.888823
pos_1007	C11H23N5O3_0.729					-4.34 (-4.62, -4.06)	0	-0.05 (-0.10, 0.01)	0.221756
pos_6023	UNK_902.5752@15.362					-4.33 (-5.64, -3.03)	7.5718e-11	-0.03 (-0.09, 0.03)	0.514899
pos_2918	C24H47NO5_10.212					-4.32 (-4.58, -4.07)	0	-0.00 (-0.07, 0.07)	0.999461
pos_4310	UNK_640.3182@12.715					-4.32 (-4.53, -4.11)	0	0.00 (-0.06, 0.07)	0.968588
pos_4124	UNK_2308.5603@13.205					-4.32 (-4.67, -3.97)	0	0.01 (-0.07, 0.09)	0.913936
neg_1213	UNK_212.0088@2.506					-4.31 (-4.95, -3.68)	0	-0.03 (-0.32, 0.25)	0.910677
pos_2720	C4H4O2_10.347					-4.31 (-4.51, -4.11)	0	-0.05 (-0.09, -0.01)	0.0617722
pos_471	UNK_535.3443@11.07					-4.30 (-4.59, -4.02)	0	0.08 (-0.07, 0.24)	0.511077
neg_758	UNK_630.1919@0.72					-4.30 (-4.51, -4.10)	0	-0.03 (-0.18, 0.12)	0.849937
neg_2758	UNK_921.5679@13.119					-4.30 (-5.20, -3.40)	0	-0.35 (-0.80, 0.10)	0.301642
pos_1865	UNK_172.0639@6.179					-4.30 (-5.49, -3.10)	1.97075e-12	-0.12 (-0.53, 0.28)	0.733809
neg_1389	UNK_1043.4417@4.579					-4.30 (-4.78, -3.81)	0	-0.04 (-0.28, 0.19)	0.851255
pos_5959	UNK_1737.231@15.134					-4.29 (-5.71, -2.88)	2.96843e-09	0.10 (-0.08, 0.29)	0.480623
pos_4514	UNK_596.5853@13.244					-4.29 (-4.99, -3.60)	0	0.10 (-0.23, 0.43)	0.739286
pos_5227	UNK_819.5411@12.026					-4.29 (-6.38, -2.21)	5.71092e-05	-0.55 (-1.29, 0.19)	0.328895
pos_5913	UNK_878.5636@15.014					-4.29 (-4.94, -3.64)	0	-0.03 (-0.22, 0.15)	0.851238
neg_3258	C42H82NO10P_13.287					-4.29 (-5.17, -3.41)	0	-0.07 (-0.72, 0.57)	0.914556
pos_2075	C9H7NO2_7.855					-4.29 (-4.71, -3.86)	0	0.02 (-0.15, 0.18)	0.926181
pos_4535	UNK_780.6128@14.087					-4.29 (-4.59, -3.99)	0	-0.06 (-0.24, 0.11)	0.676875
neg_2641	UNK_1084.6685@10.815					-4.28 (-4.53, -4.04)	0	-0.22 (-0.42, -0.02)	0.108526
pos_4664	UNK_849.1125@14.432					-4.28 (-4.74, -3.82)	0	-0.16 (-0.73, 0.40)	0.749042
neg_2598	C24H42O2_12.355					-4.28 (-4.96, -3.61)	0	0.04 (-0.24, 0.32)	0.893666
pos_552	UNK_2316.682@13.585					-4.28 (-4.87, -3.69)	0	-0.17 (-0.55, 0.20)	0.598401
pos_2655	UNK_357.2705@10.3					-4.28 (-4.94, -3.63)	0	-0.06 (-0.24, 0.11)	0.68476
pos_135	C17H18N2O6_5.111					-4.28 (-4.83, -3.72)	0	0.11 (-0.08, 0.30)	0.461686
pos_4307	UNK_2206.5427@12.713					-4.28 (-4.74, -3.81)	0	-0.17 (-0.46, 0.12)	0.462257
neg_79	UNK_187.0296@2.023					-4.27 (-4.92, -3.63)	0	0.20 (0.04, 0.36)	0.0552796
neg_1055	UNK_444.129@0.672					-4.27 (-4.95, -3.60)	0	0.16 (-0.04, 0.36)	0.275642
pos_4076	UNK_804.6114@13.671					-4.27 (-4.66, -3.89)	0	-0.04 (-0.14, 0.06)	0.68476
pos_1617	UNK_254.1134@5.223					-4.27 (-4.84, -3.71)	0	-0.10 (-0.21, 0.01)	0.193319
neg_1946	C27H42O6_9.424					-4.27 (-4.84, -3.70)	0	0.17 (-0.05, 0.39)	0.302505
neg_775	UNK_436.199@0.718					-4.27 (-4.52, -4.02)	0	0.04 (-0.01, 0.08)	0.278982
pos_4064	UNK_797.5276@13.591					-4.27 (-4.98, -3.55)	0	-0.12 (-0.42, 0.18)	0.655917
neg_839	C10H18N4O6_0.661					-4.27 (-4.52, -4.01)	0	-0.10 (-0.21, 0.02)	0.248064
pos_5956	UNK_896.6279@15.131					-4.26 (-4.98, -3.53)	0	0.14 (-0.05, 0.34)	0.334165
pos_1854	UNK_600.3587@6.132					-4.26 (-4.52, -3.99)	0	0.18 (0.01, 0.35)	0.121262
pos_1919	UNK_261.0616@6.546					-4.26 (-4.99, -3.52)	0	0.06 (-0.14, 0.27)	0.728983
neg_763	C29H55O18P3_0.718					-4.25 (-4.36, -4.15)	0	0.05 (0.01, 0.10)	0.075164
pos_4450	UNK_242.2038@13.497					-4.25 (-4.83, -3.67)	0	0.03 (0.00, 0.06)	0.125421
pos_1453	C6H13NO2_3.397					-4.25 (-4.56, -3.94)	0	0.08 (-0.13, 0.29)	0.672861
neg_65	Tyrosine	Tyrosine	Organic acids and derivatives	Amino acids and peptides	Amino acids	-4.25 (-5.58, -2.91)	5.51183e-10	0.10 (-0.21, 0.41)	0.714367
pos_4485	UNK_610.6013@13.244					-4.24 (-4.89, -3.60)	0	0.12 (-0.13, 0.38)	0.565041
neg_8	UNK_773.9656@0.564					-4.24 (-4.31, -4.17)	0	0.10 (0.01, 0.18)	0.0923217
pos_4349	UNK_320.2028@13.306					-4.24 (-4.48, -4.01)	0	-0.03 (-0.08, 0.03)	0.565041
pos_4511	UNK_2227.5618@12.846					-4.24 (-4.90, -3.58)	0	-0.00 (-0.07, 0.06)	0.982748
neg_348	UNK_527.3223@10.792					-4.24 (-4.60, -3.87)	0	0.16 (-0.32, 0.65)	0.712249
neg_1152	UNK_663.109@1.839					-4.23 (-4.84, -3.63)	0	-0.74 (-1.51, 0.02)	0.170229
neg_759	UNK_434.135@0.714					-4.23 (-4.32, -4.14)	0	-0.00 (-0.03, 0.03)	0.957128
pos_4293	UNK_799.4851@13.282					-4.23 (-5.25, -3.21)	3.79867e-16	-0.24 (-0.59, 0.11)	0.368292
neg_2828	UNK_873.5706@13.59					-4.23 (-4.43, -4.03)	0	0.03 (-0.03, 0.09)	0.556229
pos_2289	UNK_374.1482@8.79					-4.23 (-4.54, -3.91)	0	0.06 (-0.07, 0.19)	0.584793
pos_4105	UNK_845.5266@13.088					-4.22 (-4.97, -3.48)	0	-0.12 (-0.23, -0.01)	0.111112
pos_2282	C25H43NO6_8.598					-4.22 (-5.03, -3.41)	0	0.14 (-0.15, 0.42)	0.582428
pos_3921	C41H75N2O6P_12.529					-4.22 (-4.49, -3.95)	0	0.04 (-0.04, 0.13)	0.560068
pos_1256	UNK_258.1008@3.471					-4.22 (-4.79, -3.65)	0	0.08 (-0.08, 0.24)	0.536964
pos_1465	UNK_1053.5582@4.346					-4.22 (-4.47, -3.96)	0	-0.18 (-0.36, -0.01)	0.123252
neg_954	UNK_801.1504@0.724					-4.22 (-4.88, -3.56)	0	-0.42 (-0.86, 0.02)	0.184503
neg_771	UNK_478.1555@0.715					-4.22 (-4.26, -4.17)	0	-0.03 (-0.14, 0.09)	0.806531
pos_1191	UNK_573.1546@2.517					-4.21 (-4.51, -3.91)	0	0.25 (-0.02, 0.52)	0.207662
neg_813	UNK_1005.2221@0.718					-4.21 (-4.80, -3.62)	0	0.01 (-0.04, 0.05)	0.905597
neg_715	UNK_169.0353@0.656					-4.21 (-5.05, -3.37)	0	-0.34 (-0.68, 0.00)	0.1624
neg_2833	UNK_813.5873@13.684					-4.21 (-5.11, -3.30)	0	0.02 (-0.01, 0.04)	0.350261
pos_4141	UNK_1599.0046@12.952					-4.20 (-4.99, -3.41)	0	0.16 (-0.12, 0.45)	0.478031
neg_1882	C10H18O3_8.662					-4.20 (-4.78, -3.62)	0	0.10 (-0.02, 0.22)	0.255713
pos_2009	UNK_354.1197@7.041					-4.20 (-4.76, -3.65)	0	0.00 (-0.18, 0.18)	0.991073
neg_1986	UNK_347.2495@9.728					-4.20 (-4.92, -3.48)	0	0.13 (0.01, 0.25)	0.108076
pos_4131	C45H82O15_13.861					-4.20 (-4.78, -3.61)	0	-0.04 (-0.09, 0.01)	0.304104
neg_2251	UNK_718.5262@12.173					-4.20 (-4.56, -3.83)	0	0.00 (-0.04, 0.04)	0.959472
neg_2834	UNK_907.5899@13.676					-4.19 (-5.33, -3.06)	4.62469e-13	-0.30 (-0.58, -0.01)	0.140655
pos_3542	C34H69NO3_11.595					-4.19 (-4.94, -3.44)	0	-0.10 (-0.25, 0.04)	0.346905
neg_2612	UNK_454.3993@11.549					-4.19 (-4.64, -3.74)	0	-0.04 (-0.33, 0.26)	0.902842
neg_747	UNK_570.0042@0.565					-4.19 (-4.32, -4.06)	0	0.10 (0.01, 0.19)	0.131917
pos_542	C26H50NO6P_13.553					-4.19 (-4.41, -3.97)	0	-0.01 (-0.05, 0.02)	0.612426
neg_807	C20H36NO10P_0.714					-4.19 (-4.32, -4.05)	0	0.03 (-0.00, 0.06)	0.209317
neg_133	UNK_364.127@5.11					-4.18 (-4.71, -3.65)	0	0.08 (0.01, 0.16)	0.0885526
pos_4230	UNK_863.5154@13.52					-4.17 (-4.39, -3.96)	0	-0.02 (-0.06, 0.02)	0.579065
pos_1977	C15H23NO_6.919					-4.17 (-4.98, -3.37)	0	0.13 (-0.09, 0.34)	0.477798
neg_1035	UNK_615.0637@0.671					-4.17 (-4.87, -3.48)	0	0.01 (-0.16, 0.17)	0.971437
neg_2139	Dodecadienoic acid	Dodecadienoic acid	Fatty acyls	Fatty acids		-4.17 (-4.27, -4.07)	0	0.04 (-0.04, 0.12)	0.535843
neg_1248	C15H21N5O13P2_2.831					-4.17 (-5.10, -3.24)	0	-0.06 (-0.62, 0.50)	0.921523
pos_3611	UNK_767.2051@11.038					-4.17 (-4.34, -4.00)	0	-0.03 (-0.11, 0.05)	0.702903
pos_2008	C16H16N2O4_7.046					-4.17 (-5.24, -3.10)	2.96497e-14	-0.18 (-0.64, 0.28)	0.654334
neg_2801	UNK_930.6837@13.497					-4.17 (-4.67, -3.67)	0	-0.13 (-0.32, 0.05)	0.351164
pos_3970	UNK_750.5656@12.986					-4.17 (-4.42, -3.91)	0	0.02 (-0.12, 0.17)	0.86339
neg_1269	UNK_440.1093@3.001					-4.17 (-4.56, -3.78)	0	-0.09 (-0.22, 0.04)	0.351699
neg_1651	UNK_559.285@7.09					-4.16 (-4.75, -3.58)	0	0.13 (-0.09, 0.35)	0.461686
pos_4416	UNK_1189.7513@12.714					-4.16 (-4.58, -3.74)	0	-0.02 (-0.13, 0.10)	0.891494
pos_4227	UNK_911.5214@13.758					-4.16 (-4.45, -3.87)	0	-0.05 (-0.09, 0.00)	0.186623
pos_1460	UNK_421.1855@4.099					-4.16 (-4.73, -3.58)	0	0.23 (0.03, 0.43)	0.0933608
neg_2270	UNK_529.2805@11.5					-4.16 (-4.47, -3.84)	0	-0.13 (-0.33, 0.07)	0.400264
pos_128	C7H7NO2_4.212					-4.16 (-4.61, -3.70)	0	0.05 (-0.11, 0.22)	0.712499
neg_751	UNK_99.0866@0.716					-4.16 (-4.28, -4.03)	0	0.03 (-0.00, 0.06)	0.184503
pos_4315	UNK_813.512@12.628					-4.16 (-5.18, -3.13)	2.76591e-15	-0.08 (-0.51, 0.35)	0.855672
pos_1006	UNK_548.1303@0.729					-4.15 (-4.65, -3.66)	0	0.13 (-0.16, 0.42)	0.612552
neg_753	UNK_465.1285@0.721					-4.15 (-4.21, -4.09)	0	0.01 (-0.02, 0.03)	0.806933
neg_2737	UNK_913.5251@13.036					-4.15 (-4.27, -4.03)	0	-0.00 (-0.07, 0.06)	0.961612
neg_723	UNK_573.1019@0.724					-4.15 (-4.26, -4.04)	0	-0.22 (-0.42, -0.03)	0.0999902
pos_4326	UNK_2388.6504@13.586					-4.15 (-5.76, -2.53)	5.00322e-07	-0.23 (-0.49, 0.03)	0.216766
neg_734	C27H48O15P2_0.721					-4.14 (-4.25, -4.04)	0	0.01 (-0.06, 0.08)	0.84341
neg_3331	UNK_815.5643@13.076					-4.14 (-5.70, -2.58)	2.08445e-07	0.05 (-0.87, 0.96)	0.960897
pos_4238	UNK_793.4963@12.793					-4.14 (-4.65, -3.63)	0	-0.07 (-0.25, 0.10)	0.62688
pos_1716	UNK_415.1265@5.822					-4.14 (-5.36, -2.91)	4.20736e-11	0.10 (-0.21, 0.41)	0.723522
pos_4409	UNK_841.4958@12.657					-4.14 (-5.08, -3.19)	0	-0.02 (-0.19, 0.16)	0.926036
pos_2784	C29H53NO5_10.64					-4.14 (-4.86, -3.41)	0	-0.08 (-0.15, -0.01)	0.100744
pos_4251	UNK_2292.5845@13.19					-4.13 (-4.47, -3.79)	0	-0.02 (-0.15, 0.12)	0.912781
pos_4280	UNK_871.5256@13.388					-4.13 (-4.69, -3.57)	0	-0.16 (-0.47, 0.14)	0.521702
pos_246	C30H50NO7P_10.918					-4.13 (-4.64, -3.62)	0	-0.05 (-0.24, 0.14)	0.792889
pos_4222	UNK_449.2921@13.016					-4.13 (-4.17, -4.09)	0	0.06 (-0.03, 0.15)	0.37733
pos_1491	UNK_157.0528@4.396					-4.13 (-5.06, -3.19)	0	0.10 (0.02, 0.18)	0.0550112
neg_29	UNK_397.1418@0.717					-4.12 (-4.22, -4.03)	0	0.02 (-0.03, 0.07)	0.668794
neg_1361	UNK_124.0401@4.213					-4.12 (-4.56, -3.68)	0	0.10 (-0.04, 0.24)	0.358668
pos_4077	C24H22N2_13.609					-4.12 (-4.19, -4.04)	0	0.00 (-0.05, 0.06)	0.956255
neg_1434	C17H18N2O6_5.359					-4.12 (-4.64, -3.59)	0	0.11 (-0.09, 0.31)	0.516476
neg_1435	UNK_258.1368@5.361					-4.12 (-4.69, -3.54)	0	0.09 (-0.10, 0.28)	0.598027
pos_4422	UNK_2282.6482@13.505					-4.11 (-4.54, -3.69)	0	-0.03 (-0.11, 0.06)	0.707515
neg_2643	C16H28O3_11.112					-4.11 (-5.59, -2.64)	4.72863e-08	0.13 (-0.21, 0.47)	0.677239
pos_139	C17H18N2O6_5.359					-4.11 (-4.75, -3.47)	0	0.05 (-0.21, 0.32)	0.835705
neg_2335	UNK_489.1792@11.497					-4.11 (-4.51, -3.70)	0	0.07 (-0.11, 0.25)	0.670313
pos_939	C16H22N2_0.633					-4.11 (-4.28, -3.93)	0	0.06 (-0.03, 0.14)	0.371021
neg_2840	UNK_985.5551@13.756					-4.11 (-4.19, -4.02)	0	-0.06 (-0.21, 0.08)	0.625439
pos_4424	C28H48O_13.495					-4.10 (-4.26, -3.94)	0	0.00 (-0.05, 0.06)	0.932007
pos_18	UNK_232.0562@0.688					-4.10 (-4.40, -3.81)	0	0.17 (-0.06, 0.39)	0.324238
pos_3952	UNK_726.5662@13.06					-4.10 (-4.32, -3.89)	0	0.05 (-0.02, 0.13)	0.369124
pos_3818	UNK_516.3432@12.314					-4.10 (-4.51, -3.69)	0	-0.50 (-1.17, 0.17)	0.322618
neg_1647	C15H16N2O2_7.049					-4.10 (-4.63, -3.56)	0	0.05 (-0.10, 0.20)	0.714452
pos_958	UNK_244.1737@0.631					-4.10 (-4.26, -3.93)	0	0.05 (-0.02, 0.12)	0.373403
pos_1452	C11H21NO4_3.155					-4.09 (-4.55, -3.64)	0	-0.02 (-0.18, 0.14)	0.90742
pos_932	C11H21NO5_0.753					-4.09 (-4.15, -4.04)	0	-0.02 (-0.06, 0.03)	0.648517
neg_1052	UNK_598.1189@0.723					-4.09 (-4.31, -3.88)	0	-0.01 (-0.14, 0.13)	0.959472
neg_1412	UNK_785.4273@4.905					-4.09 (-4.61, -3.57)	0	0.25 (0.05, 0.45)	0.0664679
neg_1236	UNK_657.0595@2.601					-4.09 (-4.37, -3.81)	0	-0.01 (-0.38, 0.35)	0.975379
pos_3035	UNK_368.2928@10.71					-4.09 (-4.32, -3.85)	0	-0.05 (-0.11, 0.02)	0.337038
pos_4100	UNK_862.4902@13.035					-4.08 (-4.77, -3.39)	0	0.01 (-0.16, 0.17)	0.965876
neg_12	C6H13NOS_0.744					-4.08 (-4.14, -4.01)	0	0.01 (-0.02, 0.04)	0.741749
pos_1646	UNK_254.1131@5.435					-4.08 (-4.65, -3.50)	0	-0.10 (-0.23, 0.03)	0.312017
neg_3563	UNK_991.716@14.332					-4.07 (-5.10, -3.05)	8.99945e-15	0.07 (-0.04, 0.18)	0.461686
neg_1057	UNK_548.14@0.73					-4.07 (-4.76, -3.38)	0	0.08 (-0.35, 0.51)	0.846017
neg_3317	UNK_722.5568@12.601					-4.07 (-4.53, -3.61)	0	0.07 (-0.19, 0.34)	0.763765
pos_3114	C27H49NO6_9.2					-4.07 (-5.32, -2.82)	1.96046e-10	0.24 (0.04, 0.43)	0.0837929
neg_2469	UNK_1166.7324@11.094					-4.07 (-4.46, -3.68)	0	0.04 (-0.13, 0.20)	0.810241
neg_3716	UNK_738.6004@15.853					-4.07 (-4.60, -3.54)	0	0.10 (-0.20, 0.40)	0.710427
pos_925	N-Acetylneuraminic acid					-4.07 (-4.70, -3.43)	0	0.16 (-0.08, 0.41)	0.393859
pos_4525	UNK_624.6174@13.244					-4.07 (-4.66, -3.47)	0	0.22 (-0.13, 0.57)	0.415808
pos_1916	UNK_284.1601@6.508					-4.07 (-5.21, -2.92)	3.33041e-12	-0.25 (-0.67, 0.17)	0.454634
neg_1436	C10H11NO4_5.401					-4.07 (-4.44, -3.69)	0	0.05 (-0.06, 0.16)	0.565041
pos_4351	UNK_2207.5454@12.705					-4.06 (-4.57, -3.56)	0	-0.03 (-0.10, 0.03)	0.568686
neg_419	UNK_466.3388@13.496					-4.06 (-4.50, -3.62)	0	-0.14 (-0.31, 0.02)	0.239729
pos_4231	UNK_336.1613@12.957					-4.06 (-5.05, -3.07)	8.84496e-16	-0.14 (-0.36, 0.08)	0.405391
pos_4523	C37H64O4_12.801					-4.06 (-4.37, -3.75)	0	-0.16 (-0.35, 0.02)	0.232818
pos_4309	UNK_1177.7618@12.715					-4.06 (-4.51, -3.61)	0	0.03 (-0.11, 0.16)	0.834422
pos_4235	UNK_340.1719@13.592					-4.06 (-4.21, -3.90)	0	-0.03 (-0.11, 0.06)	0.739396
pos_2485	UNK_503.3021@11.122					-4.06 (-4.32, -3.79)	0	-0.03 (-0.13, 0.06)	0.702565
pos_2969	C25H54NO6P_10.371					-4.05 (-4.64, -3.46)	0	0.01 (-0.02, 0.05)	0.609318
pos_4322	UNK_713.5333@13.256					-4.05 (-4.75, -3.35)	0	-0.04 (-0.37, 0.29)	0.916444
pos_5914	UNK_1685.1993@15.012					-4.05 (-4.49, -3.60)	0	-0.02 (-0.18, 0.14)	0.919169
pos_2896	UNK_384.3355@10.687					-4.05 (-4.31, -3.78)	0	0.00 (-0.07, 0.07)	0.995129
pos_2033	UNK_1038.483@7.241					-4.04 (-4.82, -3.26)	0	0.17 (-0.07, 0.42)	0.345368
pos_4215	C47H87N2O6P_13.483					-4.04 (-4.75, -3.34)	0	-0.12 (-0.27, 0.03)	0.283576
neg_277	C23H43O7P_11.226					-4.04 (-4.86, -3.22)	0	-0.04 (-0.12, 0.05)	0.645727
pos_15	C10H18N4O6_0.662					-4.04 (-4.33, -3.75)	0	-0.01 (-0.11, 0.08)	0.876772
pos_273	LPE(18:2)_rp_b	LPE(18:2)	Glycerophospholipids	Glycerophosphoethanolamines		-4.04 (-4.09, -3.99)	0	-0.02 (-0.06, 0.01)	0.375569
neg_856	UNK_437.1247@0.718					-4.04 (-4.19, -3.89)	0	0.03 (-0.09, 0.15)	0.799148
neg_2196	UNK_515.382@10.488					-4.04 (-4.46, -3.62)	0	-0.04 (-0.16, 0.07)	0.673536
pos_5968	UNK_1021.5901@15.134					-4.04 (-4.74, -3.34)	0	0.06 (-0.15, 0.28)	0.740961
neg_2611	UNK_1083.7692@11.657					-4.04 (-4.51, -3.56)	0	0.08 (-0.03, 0.19)	0.33699
neg_1059	UNK_651.2338@0.714					-4.04 (-4.30, -3.77)	0	0.15 (-0.05, 0.35)	0.301557
pos_582	UNK_290.1919@12.716					-4.03 (-4.23, -3.84)	0	-0.03 (-0.11, 0.05)	0.627964
neg_1420	UNK_258.1369@5.11					-4.03 (-4.52, -3.55)	0	0.09 (0.01, 0.17)	0.0959307
neg_3322	UNK_815.6018@13.819					-4.03 (-5.34, -2.72)	1.6235e-09	-0.23 (-0.47, 0.01)	0.184389
pos_4449	UNK_1153.7465@13.645					-4.03 (-4.95, -3.11)	0	0.06 (-0.13, 0.26)	0.728318
neg_55	C11H17N3O8_0.654					-4.03 (-4.32, -3.73)	0	-0.23 (-0.52, 0.06)	0.296724
neg_3437	UNK_584.3829@12.265					-4.02 (-4.80, -3.25)	0	0.08 (0.01, 0.14)	0.0911506
pos_4358	UNK_608.409@12.61					-4.02 (-4.69, -3.35)	0	-0.04 (-0.32, 0.24)	0.902842
pos_1458	C9H12N2O2_3.435					-4.02 (-4.42, -3.62)	0	0.00 (-0.06, 0.07)	0.966787
neg_2766	UNK_1068.5073@13.128					-4.02 (-4.39, -3.65)	0	-0.29 (-0.72, 0.15)	0.393859
neg_1111	C10H19O7PS_1.088					-4.02 (-4.05, -3.99)	0	-0.00 (-0.02, 0.01)	0.788978
pos_1616	C14H22N2O2_5.25					-4.02 (-4.15, -3.88)	0	0.07 (-0.01, 0.15)	0.231078
neg_2601	UNK_495.2047@11.856					-4.01 (-4.66, -3.36)	0	0.08 (-0.03, 0.19)	0.357802
pos_593	UNK_678.4404@13.245					-4.01 (-4.61, -3.41)	0	0.09 (-0.22, 0.41)	0.744426
pos_5965	UNK_1085.5533@15.129					-4.01 (-4.62, -3.40)	0	0.04 (-0.17, 0.25)	0.849937
neg_3273	C42H80NO10P_12.936					-4.01 (-4.59, -3.43)	0	0.41 (0.01, 0.81)	0.146739
neg_3444	UNK_638.4388@12.333					-4.01 (-4.62, -3.40)	0	0.08 (-0.05, 0.20)	0.46028
neg_399	UNK_521.3922@10.651					-4.00 (-4.38, -3.63)	0	-0.15 (-0.31, 0.01)	0.207662
neg_1063	C20H24N4O8_0.716					-4.00 (-4.13, -3.88)	0	0.10 (-0.11, 0.31)	0.565041
neg_1177	UNK_83.0374@1.916					-4.00 (-4.11, -3.89)	0	0.22 (0.05, 0.40)	0.0603772
pos_5909	UNK_876.5589@15.003					-4.00 (-4.20, -3.80)	0	-0.04 (-0.08, -0.01)	0.0634235
neg_1263	UNK_430.1508@3.001					-4.00 (-4.42, -3.58)	0	-0.10 (-0.23, 0.03)	0.322415
neg_1185	UNK_369.1309@2.041					-4.00 (-4.21, -3.79)	0	0.03 (-0.02, 0.08)	0.415765
neg_757	UNK_632.1713@0.718					-4.00 (-4.30, -3.69)	0	0.09 (-0.15, 0.32)	0.69026
neg_89	C12H18O4S2_2.518					-3.99 (-5.13, -2.86)	5.97401e-12	-0.15 (-0.53, 0.23)	0.644664
neg_59	UNK_813.281@0.716					-3.99 (-4.14, -3.85)	0	0.08 (-0.16, 0.32)	0.714367
pos_4155	UNK_720.4911@12.532					-3.99 (-4.17, -3.81)	0	0.03 (-0.02, 0.08)	0.469654
neg_1054	UNK_864.2549@0.723					-3.99 (-4.21, -3.77)	0	0.16 (-0.01, 0.33)	0.193139
pos_4232	UNK_362.2133@12.717					-3.99 (-4.25, -3.73)	0	-0.03 (-0.10, 0.04)	0.613681
pos_1456	UNK_701.3839@3.28					-3.99 (-4.62, -3.36)	0	0.00 (-0.13, 0.14)	0.973334
pos_5154	UNK_153.9945@11.11					-3.99 (-4.95, -3.02)	6.32314e-16	0.03 (-0.19, 0.24)	0.906298
pos_591	UNK_2288.6396@13.42					-3.99 (-4.48, -3.49)	0	-0.09 (-0.41, 0.24)	0.781335
pos_976	C11H20N2O3_0.734					-3.98 (-4.08, -3.88)	0	-0.00 (-0.05, 0.04)	0.961688
pos_2607	UNK_356.2329@11.001					-3.98 (-4.24, -3.72)	0	0.09 (-0.39, 0.58)	0.846017
pos_4143	UNK_755.5164@13.763					-3.98 (-4.32, -3.63)	0	0.01 (-0.17, 0.18)	0.975379
neg_2278	C27H48NO7P_10.923					-3.98 (-4.28, -3.68)	0	-0.11 (-0.29, 0.07)	0.434535
pos_4196	C52H88NO8P_13.835					-3.98 (-5.18, -2.77)	9.51848e-11	-0.20 (-0.57, 0.17)	0.521294
neg_2779	C39H78NO8P_13.212					-3.98 (-4.28, -3.67)	0	0.16 (-0.07, 0.39)	0.357802
pos_4482	UNK_256.2193@13.499					-3.97 (-4.07, -3.87)	0	-0.02 (-0.05, 0.02)	0.670313
neg_2697	UNK_814.5449@12.535					-3.97 (-4.12, -3.82)	0	-0.02 (-0.09, 0.05)	0.706849
neg_2368	C44H74NO10P_10.963					-3.97 (-4.22, -3.72)	0	0.11 (-0.19, 0.40)	0.689069
neg_1184	UNK_291.1883@2.042					-3.97 (-4.20, -3.73)	0	0.03 (-0.01, 0.07)	0.370011
pos_6081	C36H73NO5_15.065					-3.96 (-4.44, -3.49)	0	-0.03 (-0.11, 0.04)	0.56299
neg_2434	UNK_316.244@11.095					-3.96 (-4.15, -3.78)	0	0.02 (-0.09, 0.12)	0.855672
neg_2354	UNK_473.3715@10.668					-3.96 (-4.20, -3.72)	0	-0.08 (-0.16, 0.00)	0.189659
pos_2281	C25H45NO6_8.576					-3.96 (-5.00, -2.92)	9.43597e-14	0.11 (-0.34, 0.55)	0.805846
pos_170	C12H10N4O2_6.797					-3.96 (-4.47, -3.44)	0	0.11 (-0.10, 0.32)	0.509427
pos_4378	UNK_266.1561@12.912					-3.96 (-4.08, -3.83)	0	-0.01 (-0.18, 0.16)	0.954291
neg_1105	UNK_756.2532@1.029					-3.95 (-4.64, -3.27)	0	0.37 (-0.05, 0.79)	0.225891
pos_1164	C4H5N3O_2.132					-3.95 (-4.78, -3.12)	0	-0.09 (-0.48, 0.30)	0.811604
pos_4436	UNK_866.3243@12.718					-3.95 (-4.12, -3.78)	0	-0.03 (-0.05, -0.00)	0.0909874
pos_3158	C25H47NO5_9.493					-3.95 (-4.73, -3.17)	0	0.13 (-0.12, 0.38)	0.535491
neg_1064	UNK_841.2424@0.726					-3.95 (-4.49, -3.41)	0	0.17 (0.02, 0.32)	0.104893
pos_4493	UNK_729.5002@13.256					-3.95 (-4.62, -3.27)	0	-0.07 (-0.41, 0.27)	0.827638
neg_2698	UNK_892.487@12.535					-3.95 (-4.11, -3.78)	0	-0.00 (-0.03, 0.03)	0.975379
pos_4177	UNK_946.4907@13.082					-3.94 (-4.30, -3.59)	0	-0.15 (-0.46, 0.16)	0.565041
neg_352	C18H36O2_10.665					-3.94 (-4.22, -3.67)	0	-0.07 (-0.15, 0.01)	0.226606
pos_1021	UNK_748.2818@0.72					-3.94 (-4.18, -3.71)	0	0.02 (0.00, 0.05)	0.139441
neg_2713	C43H78NO10P_12.677					-3.94 (-4.89, -2.99)	3.79867e-16	-0.09 (-0.26, 0.07)	0.494829
pos_2091	C11H16O_8.006					-3.94 (-5.48, -2.40)	5.43363e-07	-0.09 (-0.63, 0.44)	0.857713
neg_3468	UNK_607.4996@12.866					-3.94 (-4.10, -3.77)	0	-0.18 (-0.40, 0.05)	0.28938
pos_1406	UNK_629.3611@3.038					-3.94 (-5.85, -2.03)	5.54504e-05	0.13 (-0.22, 0.48)	0.673536
neg_2796	UNK_496.3306@13.483					-3.93 (-4.47, -3.39)	0	-0.05 (-0.26, 0.16)	0.806933
neg_1012	UNK_776.2396@0.72					-3.93 (-4.51, -3.34)	0	0.04 (-0.06, 0.14)	0.623401
neg_1362	UNK_282.9781@4.213					-3.93 (-4.13, -3.73)	0	0.11 (-0.08, 0.30)	0.461686
pos_1022	UNK_704.1785@0.722					-3.92 (-4.27, -3.57)	0	0.26 (-0.08, 0.59)	0.304643
pos_4118	UNK_820.5787@13.673					-3.92 (-4.21, -3.64)	0	-0.03 (-0.09, 0.03)	0.528169
pos_1108	UNK_176.9853@1.083					-3.92 (-4.02, -3.82)	0	-0.03 (-0.09, 0.03)	0.594894
neg_2653	UNK_609.2593@11.165					-3.92 (-4.19, -3.64)	0	0.05 (-0.14, 0.25)	0.769838
pos_5575	UNK_461.3275@13.764					-3.91 (-4.92, -2.91)	2.20778e-14	-0.07 (-0.48, 0.33)	0.853453
pos_1106	UNK_132.9587@1.049					-3.91 (-4.00, -3.82)	0	-0.03 (-0.09, 0.04)	0.676288
pos_4460	UNK_748.5211@12.986					-3.90 (-4.07, -3.72)	0	0.01 (-0.05, 0.08)	0.848414
pos_4009	C36H65NO3_13.243					-3.90 (-4.43, -3.37)	0	0.15 (-0.07, 0.36)	0.384881
pos_1107	UNK_160.9539@1.076					-3.89 (-3.99, -3.80)	0	-0.03 (-0.09, 0.03)	0.564797
pos_1097	UNK_218.0106@1.093					-3.89 (-3.93, -3.85)	0	-0.01 (-0.02, 0.01)	0.565865
neg_2693	C26H44O2_12.489					-3.89 (-4.74, -3.04)	0	-0.02 (-0.28, 0.23)	0.926181
pos_4592	UNK_1155.7626@14.139					-3.89 (-4.13, -3.65)	0	-0.07 (-0.28, 0.14)	0.709532
pos_4033	UNK_1587.0669@13.318					-3.89 (-5.67, -2.11)	1.93482e-05	0.20 (-0.08, 0.49)	0.35115
neg_2736	UNK_819.5238@12.913					-3.89 (-5.40, -2.38)	4.87793e-07	0.14 (-0.10, 0.39)	0.474547
pos_535	C48H84NO8P_13.511	PC(40:6)_2	Glycerophospholipids	Glycerophosphocholines		-3.89 (-4.76, -3.02)	0	-0.17 (-0.38, 0.04)	0.28529
neg_2664	UNK_384.335@10.703					-3.88 (-4.51, -3.26)	0	0.08 (-0.03, 0.19)	0.32847
neg_981	UNK_1182.3938@0.578					-3.88 (-4.28, -3.48)	0	0.16 (-0.10, 0.42)	0.439048
pos_1016	UNK_835.2562@0.716					-3.88 (-4.20, -3.56)	0	0.24 (-0.06, 0.53)	0.281725
neg_2807	UNK_580.3521@13.495					-3.87 (-4.29, -3.45)	0	-0.05 (-0.18, 0.08)	0.673536
neg_2574	UNK_888.6543@12.153					-3.87 (-4.55, -3.19)	0	0.30 (-0.08, 0.67)	0.298053
pos_750	PC(34:4)	PC(34:4)	Glycerophospholipids	Glycerophosphocholines		-3.87 (-5.60, -2.14)	1.25474e-05	-0.34 (-0.74, 0.06)	0.255191
neg_1053	UNK_638.2032@0.721					-3.87 (-4.14, -3.60)	0	0.15 (-0.07, 0.37)	0.369124
pos_1011	C10H11NO2_0.727					-3.86 (-3.95, -3.78)	0	0.04 (-0.07, 0.15)	0.708991
neg_1051	C5H6O4_0.669					-3.86 (-4.12, -3.60)	0	-0.03 (-0.19, 0.12)	0.825277
pos_4405	UNK_364.1721@13.378					-3.86 (-4.15, -3.57)	0	0.02 (-0.09, 0.13)	0.851876
pos_212	CAR(18:0)	CAR(18:0)	Fatty acyls	Fatty esters	Acyl carnitines	-3.86 (-4.21, -3.51)	0	-0.08 (-0.16, -0.01)	0.125952
pos_4693	UNK_652.5045@14.99					-3.85 (-4.29, -3.41)	0	0.07 (0.01, 0.12)	0.0717672
pos_4123	UNK_449.2915@12.909					-3.85 (-4.01, -3.69)	0	0.02 (-0.12, 0.16)	0.864137
pos_5927	UNK_877.0916@15.012					-3.85 (-4.27, -3.42)	0	-0.08 (-0.25, 0.09)	0.565041
neg_2853	C49H88NO10P_13.9					-3.85 (-3.98, -3.72)	0	-0.09 (-0.25, 0.07)	0.514379
pos_930	UNK_168.9787@0.625					-3.84 (-3.86, -3.82)	0	0.00 (-0.02, 0.03)	0.863069
neg_2461	C28H53NO6_10.735					-3.84 (-4.48, -3.20)	0	-0.15 (-0.29, -0.01)	0.141134
pos_4207	UNK_2300.708@13.584					-3.84 (-4.08, -3.60)	0	-0.02 (-0.17, 0.12)	0.888224
pos_349	C28H50O10_10.921					-3.83 (-4.05, -3.62)	0	0.01 (-0.02, 0.04)	0.748773
neg_3180	C7H8O3_11.65					-3.83 (-4.10, -3.57)	0	0.00 (-0.19, 0.19)	0.999084
neg_3452	UNK_747.3417@12.229					-3.83 (-4.08, -3.59)	0	0.07 (-0.08, 0.22)	0.599244
pos_4931	C32H60NO9P_11.274					-3.83 (-5.12, -2.55)	5.54306e-09	-0.20 (-0.56, 0.17)	0.521919
pos_1864	UNK_1013.5442@6.123					-3.83 (-4.77, -2.89)	1.51247e-15	0.14 (-0.04, 0.32)	0.294907
neg_1257	UNK_1011.1631@2.986					-3.83 (-4.98, -2.67)	8.75363e-11	0.07 (-0.05, 0.18)	0.470355
pos_3083	C20H30O_11.949					-3.82 (-5.13, -2.52)	1.05978e-08	0.08 (-0.06, 0.22)	0.460232
neg_3465	C41H67NO3_12.877					-3.82 (-3.99, -3.64)	0	0.06 (-0.01, 0.13)	0.258649
neg_2485	UNK_493.1893@11.648					-3.81 (-4.17, -3.46)	0	0.12 (-0.06, 0.29)	0.389195
pos_863	C35H71NO5_15.067					-3.81 (-3.93, -3.69)	0	0.02 (-0.03, 0.07)	0.712499
neg_1113	UNK_204.0216@1.101					-3.81 (-3.87, -3.75)	0	-0.01 (-0.04, 0.01)	0.575127
pos_4079	UNK_2392.6555@13.822					-3.80 (-4.01, -3.60)	0	-0.07 (-0.13, -0.01)	0.0719155
pos_1459	UNK_265.0563@3.934					-3.80 (-4.60, -3.00)	0	0.06 (-0.29, 0.42)	0.86132
pos_3960	UNK_872.4757@13.034					-3.80 (-3.95, -3.65)	0	-0.03 (-0.12, 0.07)	0.743664
pos_4137	UNK_292.1719@13.037					-3.80 (-3.89, -3.71)	0	0.01 (-0.06, 0.08)	0.931771
neg_406	UNK_845.5392@13.037					-3.80 (-3.86, -3.73)	0	0.00 (-0.06, 0.06)	0.982748
pos_4840	UNK_359.2862@10.56					-3.79 (-4.59, -2.99)	0	0.01 (-0.13, 0.15)	0.935605
pos_487	C39H73N2O6P_12.429					-3.79 (-4.14, -3.44)	0	0.08 (-0.01, 0.17)	0.196895
neg_1061	UNK_635.2506@0.718					-3.79 (-4.12, -3.46)	0	0.07 (-0.05, 0.19)	0.481237
pos_1697	C9H7NO_5.688					-3.79 (-4.48, -3.11)	0	0.10 (-0.14, 0.33)	0.635015
neg_993	UNK_332.0614@0.663					-3.79 (-5.07, -2.51)	6.26505e-09	-0.02 (-0.28, 0.24)	0.931771
pos_5425	UNK_484.334@12.676					-3.79 (-4.11, -3.47)	0	0.05 (-0.09, 0.19)	0.712499
pos_5168	UNK_776.3479@11.269					-3.79 (-4.34, -3.23)	0	-0.03 (-0.25, 0.19)	0.889812
neg_322	UNK_408.324@11.588					-3.78 (-4.13, -3.44)	0	0.04 (-0.27, 0.35)	0.89346
neg_598	UNK_737.5204@12.682					-3.78 (-5.67, -1.89)	9.10359e-05	0.09 (-0.29, 0.47)	0.815044
neg_3136	UNK_316.244@11.232					-3.78 (-3.96, -3.59)	0	0.01 (-0.03, 0.06)	0.744426
pos_544	UNK_841.4809@12.533					-3.77 (-4.00, -3.55)	0	-0.01 (-0.08, 0.07)	0.92526
pos_4594	UNK_344.2032@14.068					-3.77 (-3.98, -3.56)	0	-0.07 (-0.12, -0.01)	0.0903751
pos_2998	UNK_366.1361@11.876					-3.77 (-4.97, -2.56)	9.33789e-10	0.19 (-0.25, 0.63)	0.622879
pos_4107	UNK_2390.6736@13.767					-3.77 (-3.98, -3.56)	0	-0.04 (-0.11, 0.03)	0.44995
pos_1155	C4H5N3O_2.04					-3.77 (-4.71, -2.82)	5.89422e-15	0.18 (-0.26, 0.62)	0.639397
pos_5563	UNK_769.5919@13.81					-3.77 (-5.24, -2.29)	5.85388e-07	-0.34 (-0.64, -0.04)	0.096898
pos_4447	UNK_914.7334@12.677					-3.77 (-4.12, -3.41)	0	0.03 (-0.14, 0.20)	0.851238
neg_2348	UNK_1020.6166@10.941					-3.76 (-3.96, -3.57)	0	-0.07 (-0.13, -0.01)	0.112239
pos_5551	UNK_146.1096@13.497					-3.76 (-3.82, -3.70)	0	-0.03 (-0.08, 0.02)	0.400028
pos_2736	C26H51NO4_10.86					-3.76 (-4.17, -3.36)	0	-0.07 (-0.13, -0.00)	0.152653
neg_2501	C7H15NO2_10.667					-3.76 (-4.03, -3.49)	0	-0.12 (-0.24, 0.01)	0.192813
neg_1456	UNK_401.1805@5.732					-3.76 (-3.90, -3.61)	0	0.13 (-0.00, 0.25)	0.171867
pos_3786	UNK_1043.6368@12.211					-3.76 (-4.76, -2.75)	2.2487e-13	0.17 (0.03, 0.30)	0.0737494
neg_2788	UNK_811.5732@13.412					-3.76 (-4.09, -3.42)	0	-0.11 (-0.22, 0.01)	0.215914
neg_1582	C9H9NO2_6.296					-3.76 (-4.02, -3.49)	0	0.13 (-0.00, 0.26)	0.169266
pos_955	C7H8N2O_0.665					-3.75 (-4.28, -3.22)	0	0.19 (-0.07, 0.45)	0.327616
neg_2289	C20H32O3_10.672					-3.75 (-4.37, -3.13)	0	0.10 (-0.14, 0.35)	0.62797
pos_3971	C48H85NO13_12.578					-3.75 (-3.90, -3.61)	0	-0.01 (-0.16, 0.14)	0.951629
neg_2870	C20H30O4_10.353					-3.75 (-4.33, -3.17)	0	-0.05 (-0.37, 0.27)	0.878285
pos_4435	UNK_659.3494@12.714					-3.75 (-5.07, -2.42)	3.08432e-08	-0.07 (-0.49, 0.36)	0.876232
pos_1048	UNK_1079.6908@0.59					-3.75 (-4.13, -3.37)	0	-0.06 (-0.14, 0.03)	0.366454
neg_943	C16H16O8_0.663					-3.74 (-3.88, -3.60)	0	-0.02 (-0.07, 0.02)	0.570133
pos_1457	UNK_784.4456@3.377					-3.73 (-4.48, -2.98)	0	0.10 (0.01, 0.19)	0.100723
pos_4657	UNK_1082.5333@14.436					-3.73 (-3.91, -3.54)	0	-0.05 (-0.11, 0.02)	0.33957
neg_61	C9H13N2O8P_1.119					-3.73 (-3.80, -3.65)	0	-0.02 (-0.05, 0.00)	0.234941
neg_1333	UNK_401.1451@3.618					-3.72 (-4.64, -2.80)	2.26586e-15	0.23 (0.03, 0.42)	0.0833223
pos_3799	UNK_529.4474@12.42					-3.72 (-4.55, -2.89)	0	0.06 (-0.05, 0.17)	0.549012
neg_1050	UNK_440.0971@0.676					-3.72 (-4.17, -3.28)	0	0.04 (-0.10, 0.17)	0.777775
neg_984	UNK_1188.4084@0.577					-3.72 (-4.09, -3.35)	0	0.05 (0.00, 0.10)	0.148396
pos_5215	UNK_970.5924@10.973					-3.72 (-4.84, -2.59)	1.01809e-10	0.05 (-0.10, 0.21)	0.690918
neg_971	UNK_129.9666@0.587					-3.72 (-4.19, -3.25)	0	-0.18 (-0.63, 0.28)	0.663411
pos_5444	C24H46NO6P_13.026					-3.72 (-3.77, -3.67)	0	-0.02 (-0.08, 0.05)	0.757015
pos_1010	UNK_665.2381@0.723					-3.71 (-4.73, -2.69)	1.03114e-12	0.01 (-0.19, 0.22)	0.941978
pos_3227	UNK_1158.6152@11.059					-3.71 (-5.36, -2.07)	9.81601e-06	-0.08 (-0.46, 0.30)	0.827638
neg_955	UNK_242.0403@0.75					-3.71 (-3.77, -3.65)	0	-0.06 (-0.17, 0.05)	0.512516
pos_948	UNK_526.1516@0.726					-3.71 (-4.08, -3.34)	0	0.26 (-0.07, 0.59)	0.290554
neg_3194	UNK_1122.7039@11.065					-3.70 (-4.21, -3.20)	0	0.07 (-0.08, 0.21)	0.582903
neg_3644	UNK_1030.6108@15.026					-3.70 (-3.91, -3.48)	0	-0.01 (-0.08, 0.06)	0.904773
neg_1114	UNK_188.9852@1.055					-3.70 (-3.79, -3.60)	0	-0.02 (-0.06, 0.02)	0.524765
neg_952	UNK_469.1411@0.722					-3.69 (-4.05, -3.34)	0	-0.08 (-0.17, 0.02)	0.28168
pos_3956	C45H82NO8P_13.425					-3.69 (-4.05, -3.33)	0	-0.05 (-0.14, 0.04)	0.512541
pos_5554	UNK_533.5179@13.534					-3.69 (-3.95, -3.43)	0	0.13 (-0.05, 0.32)	0.347481
neg_2825	UNK_480.3592@13.491					-3.69 (-4.13, -3.25)	0	-0.07 (-0.22, 0.09)	0.613681
pos_3931	UNK_710.536@12.629					-3.69 (-4.01, -3.37)	0	0.02 (-0.08, 0.12)	0.864137
neg_2734	UNK_639.4839@12.789					-3.69 (-3.94, -3.43)	0	-0.14 (-0.30, 0.02)	0.226349
pos_1012	UNK_621.2483@0.733					-3.68 (-4.05, -3.31)	0	0.39 (-0.01, 0.79)	0.167962
neg_1602	C9H16O4_6.473					-3.67 (-4.53, -2.82)	0	0.09 (-0.13, 0.31)	0.642239
pos_5395	UNK_708.4906@12.63					-3.67 (-3.84, -3.51)	0	0.01 (-0.03, 0.06)	0.801308
neg_2709	UNK_975.6097@12.578					-3.67 (-3.78, -3.56)	0	-0.02 (-0.15, 0.10)	0.851876
pos_6003	C56H101NO13_15.317					-3.67 (-4.44, -2.90)	0	0.00 (-0.13, 0.13)	0.987879
pos_3564	UNK_363.3348@11.558					-3.67 (-3.93, -3.41)	0	0.12 (-0.15, 0.38)	0.608836
pos_3906	C30H59NO3_12.321					-3.67 (-4.19, -3.15)	0	-0.07 (-0.23, 0.09)	0.595555
neg_3332	UNK_723.5051@12.482					-3.67 (-3.97, -3.37)	0	0.04 (-0.03, 0.12)	0.485655
neg_950	UNK_775.1092@0.72					-3.67 (-4.27, -3.06)	0	-0.02 (-0.25, 0.21)	0.931617
neg_3543	C49H88NO10P_14.098					-3.66 (-3.86, -3.47)	0	0.01 (-0.24, 0.27)	0.959379
neg_3142	UNK_1062.6794@11.078					-3.66 (-3.75, -3.58)	0	0.01 (-0.03, 0.06)	0.791941
neg_2849	UNK_922.637@13.871					-3.66 (-3.87, -3.46)	0	0.05 (-0.23, 0.34)	0.851238
pos_565	UNK_754.5313@13.096					-3.66 (-3.94, -3.38)	0	0.04 (-0.08, 0.17)	0.720319
pos_1696	C8H7N_5.69					-3.66 (-4.17, -3.15)	0	0.10 (-0.12, 0.31)	0.613681
neg_58	C13H21ClN2_0.721					-3.66 (-4.30, -3.02)	0	0.18 (-0.06, 0.42)	0.329101
pos_4203	UNK_883.4896@12.96					-3.66 (-4.21, -3.10)	0	-0.31 (-0.98, 0.37)	0.599278
pos_2108	UNK_501.3665@8.196					-3.66 (-4.78, -2.53)	2.07126e-10	0.17 (-0.10, 0.45)	0.430773
neg_1959	C26H45NO7S_9.228					-3.65 (-4.52, -2.78)	2.53779e-16	0.03 (-0.09, 0.14)	0.811263
pos_1928	UNK_277.0565@6.601					-3.65 (-4.07, -3.23)	0	-0.04 (-0.47, 0.38)	0.922016
pos_5553	C34H69NO3_13.482					-3.65 (-3.86, -3.43)	0	0.02 (-0.16, 0.20)	0.926181
pos_974	UNK_688.2038@0.724					-3.64 (-3.97, -3.31)	0	0.24 (-0.05, 0.52)	0.258649
pos_5614	C46H89N2O6P_14.019					-3.64 (-4.64, -2.65)	8.02576e-13	0.20 (-0.04, 0.44)	0.269802
pos_1004	C8H15NO6_0.722					-3.64 (-3.68, -3.60)	0	0.08 (-0.03, 0.19)	0.366454
neg_2626	UNK_1150.7823@11.499					-3.64 (-4.43, -2.85)	0	0.04 (-0.10, 0.18)	0.755162
neg_1030	UNK_481.0891@0.666					-3.64 (-4.10, -3.18)	0	-0.09 (-0.32, 0.14)	0.652738
pos_584	UNK_721.5028@13.513					-3.63 (-3.75, -3.51)	0	-0.04 (-0.11, 0.03)	0.512516
pos_4037	UNK_763.5142@13.346					-3.63 (-3.97, -3.30)	0	-0.11 (-0.22, 0.00)	0.169266
pos_5765	UNK_830.5988@14.43					-3.63 (-3.77, -3.49)	0	-0.03 (-0.10, 0.05)	0.676268
pos_5922	UNK_1059.5374@15.011					-3.63 (-3.85, -3.41)	0	-0.08 (-0.16, 0.00)	0.163324
neg_3417	C36H73N2O6P_12.434					-3.62 (-3.85, -3.40)	0	-0.01 (-0.06, 0.03)	0.738736
[truncated: 721 more rows]
